# Supplementary material for: Silencing lipid catabolism determines longevity in response to fasting
Source: Nat Commun. 2026 Jan 22;17:1919. doi: 10.1038/s41467-026-68764-y (PMC12923588; doi:10.1038/s41467-026-68764-y)
Supplement: Supplementary file 3 — Supplementary Data 1 [file 41467_2026_68764_MOESM3_ESM.xlsx]

## Sheet: LC  MS-MS
Supplementary Data 1: NHR-49::YFP IP mass spec data: Peptides identified in association with NHR-49 or NHR-49 LBD mutant.
Accession	Description	% Coverage	# Peptides	# PSMs	# Unique Peptides	MW in kDa	Gene Symbol	Full-length T1	Full-length T2	Full-length T3	Full-length T4	∆295-422 Trial 1	∆295-422 Trial 2	∆295-422 Trial 3	∆295-422 Trial 4
P0DM41	Actin-1 OS=Caenorhabditis elegans OX=6239 GN=act-1 PE=1 SV=1	93	48	5076	3	41.8	act-1	9.48661e+08	7.62068e+08	4.45714e+08		1.63661e+09	4.32473e+08	1.52699e+09	7.55909e+08
P12845	Myosin-2 OS=Caenorhabditis elegans OX=6239 GN=myo-2 PE=1 SV=2	80	267	3038	250	222.9	myo-2		7.301e+07	5.82832e+07		1.86594e+08	2.26218e+08	2.25383e+07	2.2629e+08
P02567	Myosin-1 OS=Caenorhabditis elegans OX=6239 GN=myo-1 PE=1 SV=3	79	239	2703	217	223.2	myo-1		3.92305e+07	3.20956e+07		9.22029e+07	1.55373e+08		1.49748e+08
O45815	ACTin OS=Caenorhabditis elegans OX=6239 GN=act-5 PE=1 SV=1	88	39	2271	18	41.8	act-5	2.68781e+07	6.89949e+06		1.49613e+07	6.85085e+06	3.25077e+07	3.92165e+07
A0A5E4LWV7	Lin-5 (Five) Interacting protein OS=Caenorhabditis elegans OX=6239 GN=lfi-1 PE=1 SV=1	69	228	1716	228	274.4	lfi-1			2.32675e+07	6.15818e+07	8.9575e+07	1.79186e+08	1.22147e+08	1.63998e+08
Q23050	CaLponIn-liKe proteins OS=Caenorhabditis elegans OX=6239 GN=clik-1 PE=1 SV=1	84	74	1587	74	44.3	clik-1	2.69534e+07	1.3544e+08				1.36342e+07	2.24584e+07	4.12003e+07
Q21000	MYOsin heavy chain structural genes OS=Caenorhabditis elegans OX=6239 GN=myo-5 PE=1 SV=1	63	153	1281	133	226.9	myo-5		6.29526e+06	2.46085e+06		2.80321e+07	3.94092e+07		4.17439e+07
G4S034	SPeCtrin OS=Caenorhabditis elegans OX=6239 GN=spc-1 PE=1 SV=2	64	151	1098	151	281.6	spc-1	2.41785e+07	5.46678e+07	3.31855e+07	3.75998e+07	1.46457e+07	3.47949e+07	8.76259e+07	2.12854e+07
P53014	Myosin, essential light chain OS=Caenorhabditis elegans OX=6239 GN=mlc-3 PE=4 SV=1	91	25	959	25	17.1	mlc-3		1.74915e+08		4.80017e+07	1.12543e+08	5.20401e+07		1.98926e+07
Q21930	60S ribosomal protein L28 OS=Caenorhabditis elegans OX=6239 GN=rpl-28 PE=1 SV=3	86	29	945	29	13.7	rpl-28	1.12844e+08	3.17345e+08	7.03225e+08	2.40057e+09			6.88138e+08	1.48229e+08
G5EFW3	SMAll OS=Caenorhabditis elegans OX=6239 GN=sma-1 PE=1 SV=1	38	133	795	133	481.5	sma-1	1.83131e+07	3.4761e+07	3.77122e+07	2.65488e+07	8.64979e+06	2.20396e+07	5.43524e+07	5.89807e+06
O18240	40S ribosomal protein S18 OS=Caenorhabditis elegans OX=6239 GN=rps-18 PE=1 SV=1	65	25	790	25	17.8	rps-18	4.95281e+07	2.05676e+08	3.08349e+08	9.76655e+08		1.99503e+07	2.25216e+08	3.80012e+07
Q27249	Tropomyosin isoforms c/e OS=Caenorhabditis elegans OX=6239 GN=lev-11 PE=1 SV=1	90	51	750	6	29.6	lev-11	2.6251e+06	5.98374e+06	3.81306e+06	1.81034e+06		1.45197e+07		1.4382e+07
O44480	60S ribosomal protein L18a OS=Caenorhabditis elegans OX=6239 GN=rpl-20 PE=3 SV=2	86	29	732	29	20.9	rpl-20	8.02594e+07	1.22524e+08	3.78364e+08	1.95482e+09	3.6617e+07	8.00992e+07	2.89785e+08	1.16833e+08
P48156	40S ribosomal protein S8 OS=Caenorhabditis elegans OX=6239 GN=rps-8 PE=3 SV=1	72	28	620	28	23.7	rps-8	7.44289e+06	4.0381e+07	5.94897e+07	2.13524e+08		9.17209e+06	4.70668e+07	3.44322e+07
Q7Z072	TropoNin T OS=Caenorhabditis elegans OX=6239 GN=tnt-2 PE=1 SV=1	57	43	604	23	48.7	tnt-2	1.87604e+06	1.40523e+06	9.16345e+06		2.71398e+07	2.25246e+07	2.35032e+07	3.11338e+07
O18650	40S ribosomal protein S19 OS=Caenorhabditis elegans OX=6239 GN=rps-19 PE=2 SV=1	79	24	525	24	16.3	rps-19	7.64607e+07	6.82649e+07	1.55633e+08	2.09048e+08	8.51602e+07	7.11176e+07	2.46002e+08	1.31318e+08
Q19289	Intermediate filament protein ifb-1 OS=Caenorhabditis elegans OX=6239 GN=ifb-1 PE=1 SV=1	82	59	524	57	67.1	ifb-1			2.65322e+07	2.47394e+07	7.72165e+06	1.22816e+07		1.56209e+07
O17218	Ribosomal Protein, Small subunit OS=Caenorhabditis elegans OX=6239 GN=rps-22 PE=1 SV=1	83	16	515	16	14.7	rps-22	2.38925e+07	7.39835e+07	5.17883e+07	2.71276e+08		8.87349e+06	6.28452e+07	1.44821e+07
Q22054	40S ribosomal protein S16 OS=Caenorhabditis elegans OX=6239 GN=rps-16 PE=1 SV=3	77	23	453	23	16.3	rps-16	5.65632e+07	9.63022e+07	2.08956e+08	2.58242e+08	8.54671e+06	6.12909e+07	1.89369e+08	1.04679e+08
P51404	40S ribosomal protein S13 OS=Caenorhabditis elegans OX=6239 GN=rps-13 PE=3 SV=2	64	17	439	17	17.3	rps-13	3.84579e+07	4.12677e+07	4.91347e+07	1.83299e+08		2.06428e+06	6.42447e+07	5.13399e+06
E0AHA7	Spectrin beta chain OS=Caenorhabditis elegans OX=6239 GN=unc-70 PE=1 SV=1	39	77	401	77	269.3	unc-70		4.84581e+06	1.221e+07	5.45846e+06	6.62184e+06	1.17957e+07	3.58319e+07	1.47177e+07
Q95Y90	60S ribosomal protein L9 OS=Caenorhabditis elegans OX=6239 GN=rpl-9 PE=3 SV=1	76	23	370	23	21.5	rpl-9	1.75916e+07	2.57189e+07	3.698e+07	6.52528e+07			2.74898e+07	9.82695e+06
P90901	Intermediate filament protein ifa-1 OS=Caenorhabditis elegans OX=6239 GN=ifa-1 PE=1 SV=2	71	49	329	46	66.5	ifa-1			1.52664e+07	3.1964e+06	2.19186e+06	5.26588e+06		1.20563e+07
Q09936	Uncharacterized protein C53C9.2 OS=Caenorhabditis elegans OX=6239 GN=C53C9.2 PE=3 SV=2	61	32	260	31	44.8	C53C9.2	5.99948e+06	7.67986e+06	1.02697e+07	5.4264e+06	2.79289e+07	2.42449e+07	1.00822e+06	3.65642e+07
O45226	60S ribosomal protein L29 OS=Caenorhabditis elegans OX=6239 GN=rpl-29 PE=1 SV=1	55	9	244	9	7.2	rpl-29		1.31591e+07	1.85394e+07	4.31929e+07			3.38668e+07	3.06873e+07
Q23312	40S ribosomal protein S7 OS=Caenorhabditis elegans OX=6239 GN=rps-7 PE=3 SV=1	70	20	241	20	22	rps-7	2.30508e+06	1.40693e+07	1.96323e+07	6.54149e+07	938513		1.64229e+07	2.36945e+06
O01802	60S ribosomal protein L7 OS=Caenorhabditis elegans OX=6239 GN=rpl-7 PE=3 SV=1	79	27	232	27	28.1	rpl-7	3.50417e+06	1.08107e+07	1.15086e+07	1.09924e+08			7.2176e+06	1.24698e+06
Q9N3X2	40S ribosomal protein S4 OS=Caenorhabditis elegans OX=6239 GN=rps-4 PE=1 SV=1	63	20	226	20	29	rps-4			5.0739e+06	4.07956e+07			577124	37624.1
P09446	Heat shock protein hsp-1 OS=Caenorhabditis elegans OX=6239 GN=hsp-1 PE=1 SV=2	55	29	211	26	69.7	hsp-1		567481	6.37714e+06	8.68347e+06		1.96947e+06	2.74865e+06	4.47195e+06
O01692	40S ribosomal protein S17 OS=Caenorhabditis elegans OX=6239 GN=rps-17 PE=3 SV=2	72	13	209	13	14.9	rps-17	882954		9.90792e+06	1.97637e+07			758376	1.76652e+06
K8ERV5	TropoNin T OS=Caenorhabditis elegans OX=6239 GN=tnt-4 PE=1 SV=1	57	28	179	26	43.5	tnt-4		1.29144e+06	1.29549e+06		3.63064e+06	3.55666e+06		6.70567e+06
P52821	40S ribosomal protein S25 OS=Caenorhabditis elegans OX=6239 GN=rps-25 PE=3 SV=1	61	13	160	13	12.9	rps-25	5.57731e+07	1.65278e+07	9.72894e+07	3.71561e+07	1.84276e+07	3.94043e+07	5.65031e+07	3.28239e+07
P51403	40S ribosomal protein S2 OS=Caenorhabditis elegans OX=6239 GN=rps-2 PE=3 SV=1	54	17	151	17	28.9	rps-2	1.42519e+07	7.13342e+06	1.72017e+06	3.70018e+07	939290	3.08472e+06	1.25189e+07	1.66988e+07
O45904	Galectin OS=Caenorhabditis elegans OX=6239 GN=lec-1 PE=1 SV=1	71	21	147	21	32.7	lec-1	1.61486e+06	460350	6.59171e+06		1.70634e+07	1.38785e+07	1.19109e+07	1.28478e+07
Q9NEN6	40S ribosomal protein S6 OS=Caenorhabditis elegans OX=6239 GN=rps-6 PE=1 SV=1	53	16	144	16	28.1	rps-6	451272	1.29456e+06	8.45206e+06	9.64928e+06			4.73278e+06	4.1592e+06
Q20647	60S ribosomal protein L23a 2 OS=Caenorhabditis elegans OX=6239 GN=rpl-25.2 PE=3 SV=1	57	15	138	13	16.3	rpl-25.2	7.28308e+06	1.2451e+07	1.71941e+07	4.92599e+07		2.17798e+06	1.90523e+06	1.46483e+06
Q17490	Uncharacterized protein OS=Caenorhabditis elegans OX=6239 GN=unc-44 PE=1 SV=2	6	28	137	27	774.9	unc-44		1.0154e+06	2.83272e+06	2.85718e+06	1.36526e+06	3.57167e+06	8.03383e+06	4.11396e+06
P29691	Elongation factor 2 OS=Caenorhabditis elegans OX=6239 GN=eef-2 PE=1 SV=4	32	27	136	27	94.7	eef-2			5.21719e+06	2.44394e+06			347060	337559
Q18688	Heat shock protein 90 OS=Caenorhabditis elegans OX=6239 GN=daf-21 PE=1 SV=1	34	21	131	19	80.2	daf-21			5.59092e+06	7.21857e+06			2.65716e+06	642516
P48154	40S ribosomal protein S3a OS=Caenorhabditis elegans OX=6239 GN=rps-1 PE=3 SV=2	60	16	130	16	28.9	rps-1	6.07141e+06	2.46371e+06	7.93839e+06	1.91237e+07			5.58492e+06	530316
Q20334	Troponin I 1 OS=Caenorhabditis elegans OX=6239 GN=tni-1 PE=2 SV=1	54	20	129	14	28.9	tni-1	1.15199e+06	3.01811e+06		4.20102e+06		3.70067e+06	754489	3.33831e+06
Q1XFY9	40S ribosomal protein S24 OS=Caenorhabditis elegans OX=6239 GN=rps-24 PE=1 SV=1	50	10	129	10	14.9	rps-24	7.66337e+06	2.55263e+07	5.55712e+06	8.45781e+07	3.77627e+06	1.30513e+07	1.66538e+07	1.86235e+07
Q20684	Galectin OS=Caenorhabditis elegans OX=6239 GN=lec-2 PE=1 SV=2	11	13	123	13	131.9	lec-2	2.17315e+06	3.46956e+06	7.61548e+06	1.38817e+06	9.5222e+06	1.05288e+07	8.90556e+06	8.15643e+06
Q19162	60S ribosomal protein L11-2 OS=Caenorhabditis elegans OX=6239 GN=rpl-11.2 PE=3 SV=1	41	8	123	3	22.8	rpl-11.2	1.45144e+07		4.56631e+07	3.89744e+07			6.81199e+06	1.74209e+06
Q18231	40S ribosomal protein S30 OS=Caenorhabditis elegans OX=6239 GN=rps-30 PE=1 SV=1	24	8	120	8	14	rps-30		1.58248e+07	2.95035e+07	7.3783e+07		3.21033e+06	2.59663e+07	1.75273e+07
O44572	Troponin I 4 OS=Caenorhabditis elegans OX=6239 GN=tni-4 PE=2 SV=2	67	16	116	11	23	tni-4	3.06187e+06	5.06795e+06	2.43613e+06		1.12789e+07	1.00101e+07	4.42692e+06	1.24224e+07
Q18074	Uncharacterized protein OS=Caenorhabditis elegans OX=6239 GN=C18B2.3 PE=1 SV=2	74	15	113	15	26.6	C18B2.3			5.2547e+06	803513	3.66039e+06	765762		604172
P17329	Glyceraldehyde-3-phosphate dehydrogenase 2 OS=Caenorhabditis elegans OX=6239 GN=gpd-2 PE=3 SV=2	38	12	107	12	36.4	gpd-2	400747	1.38055e+06	2.12002e+06	3.30544e+06	127296	2.64937e+06	2.85564e+06	1.72191e+06
Q18625	Galectin OS=Caenorhabditis elegans OX=6239 GN=lec-4 PE=1 SV=1	53	12	95	12	32.4	lec-4	2.40862e+06	4.0825e+06	5.87243e+06	3.60516e+06	1.04522e+07	1.44847e+07	9.2759e+06	1.31613e+07
Q19749	Dihydrolipoyllysine-residue acetyltransferase component of pyruvate dehydrogenase complex, mitochondrial OS=Caenorhabditis elegans OX=6239 GN=dlat-1 PE=1 SV=1	28	13	90	13	53.4	dlat-1		125175	2.73103e+06	3.72052e+06	128211	356986	3.87156e+06	1.61626e+06
G5EBK3	Moesin/ezrin/radixin homolog 1 OS=Caenorhabditis elegans OX=6239 GN=erm-1 PE=1 SV=1	33	16	79	16	66	erm-1			3.77506e+06	240661	1.46702e+06	1.52783e+06	2.25136e+06	1.47555e+06
Q09533	60S ribosomal protein L10 OS=Caenorhabditis elegans OX=6239 GN=rpl-10 PE=3 SV=1	32	7	78	7	24.7	rpl-10		2.31282e+06	2.23835e+06	1.90918e+07			675980	581695
Q21481	SCP2 domain-containing protein OS=Caenorhabditis elegans OX=6239 GN=dhs-28 PE=1 SV=1	46	13	78	13	46.2	dhs-28	980589	1.86866e+06	3.54967e+06	5.32453e+06	277567	1.13565e+06	2.90448e+06	858139
Q23621	Glutamate dehydrogenase OS=Caenorhabditis elegans OX=6239 GN=gdh-1 PE=1 SV=1	30	15	77	15	58.8	gdh-1	351717	228494	858513	1.49554e+06		633115	417590	461035
Q9U302	Polyadenylate-binding protein OS=Caenorhabditis elegans OX=6239 GN=pab-1 PE=1 SV=1	36	14	77	14	71.6	pab-1			2.15508e+06	1.53252e+06			1.78576e+06	767730
H2KYL8	TropoNin T OS=Caenorhabditis elegans OX=6239 GN=tnt-3 PE=1 SV=2	8	9	76	7	136.8	tnt-3	700259	89568.9			695897	866954		1.188e+06
O17921	Tubulin beta chain OS=Caenorhabditis elegans OX=6239 GN=tbb-1 PE=1 SV=1	37	13	75	1	50.2	tbb-1		75998.2	129233				37622.9	10831.6
O62415	Lysozyme-like protein 1 OS=Caenorhabditis elegans OX=6239 GN=lys-1 PE=2 SV=1	21	4	71	4	32.4	lys-1		1.44426e+06	2.78484e+06	2.24767e+07	2.65938e+06			1.88441e+06
Q9U2A8	60S ribosomal protein L37a OS=Caenorhabditis elegans OX=6239 GN=rpl-43 PE=3 SV=3	41	5	67	5	10.1	rpl-43	542734	1.11366e+06	3.18962e+06	8.338e+06		2.81571e+06	3.22518e+06	1.19207e+06
P34328	Heat shock protein Hsp-12.2 OS=Caenorhabditis elegans OX=6239 GN=hsp-12.2 PE=3 SV=1	62	9	63	9	12.3	hsp-12.2		873203	7.10628e+06		5.38742e+06	2.40316e+06		4.36523e+06
H2KYR1	HABP4_PAI-RBP1 domain-containing protein OS=Caenorhabditis elegans OX=6239 GN=vig-1 PE=1 SV=1	38	10	62	10	40.4	vig-1			513540	1.52038e+06	1.10932e+06		202662	1.01313e+06
P52819	60S ribosomal protein L22 OS=Caenorhabditis elegans OX=6239 GN=rpl-22 PE=1 SV=3	47	8	62	8	14.9	rpl-22			6.01238e+06	5.38273e+06		895562	1.527e+06	1.21439e+06
Q20228	40S ribosomal protein S9 OS=Caenorhabditis elegans OX=6239 GN=rps-9 PE=3 SV=1	39	9	59	9	21.9	rps-9			1.41314e+07	8.70509e+06	1.90222e+06	8.70974e+06	1.16481e+07	6.89989e+06
Q19842	Propionyl-CoA carboxylase alpha chain, mitochondrial OS=Caenorhabditis elegans OX=6239 GN=pcca-1 PE=1 SV=1	22	12	54	12	79.7	pcca-1			1.67342e+06	636164		125352	2.67237e+06	1.27008e+06
P34334	60S ribosomal protein L21 OS=Caenorhabditis elegans OX=6239 GN=rpl-21 PE=3 SV=3	41	7	53	7	18.3	rpl-21			2.34177e+06	1.1213e+07		484827	2.1387e+06	2.3395e+06
Q22716	60S ribosomal protein L32 OS=Caenorhabditis elegans OX=6239 GN=rpl-32 PE=1 SV=1	31	4	53	4	15.5	rpl-32	1.81694e+06	3.25573e+06	2.76863e+06	1.61585e+07	344126	303112	1.91926e+06	1.95156e+06
Q19877	40S ribosomal protein S23 OS=Caenorhabditis elegans OX=6239 GN=rps-23 PE=3 SV=1	55	8	52	8	15.9	rps-23		7.13018e+06	1.93757e+07	2.8826e+07		5.89775e+06	1.4315e+07	2.89026e+07
Q9XW92	V-type proton ATPase catalytic subunit A OS=Caenorhabditis elegans OX=6239 GN=vha-13 PE=1 SV=3	32	14	50	14	66.4	vha-13			1.86664e+06	2.68512e+06		95342	1.19051e+06	1.09403e+06
D0PV95	ATP-dependent RNA helicase laf-1 OS=Caenorhabditis elegans OX=6239 GN=laf-1 PE=1 SV=1	28	16	47	16	76.3	laf-1			1.22504e+06	39464.8	270068	300078		371258
Q9XUT9	VWFA domain-containing protein OS=Caenorhabditis elegans OX=6239 GN=CELE_K06G5.1 PE=1 SV=1	18	6	47	6	54.7	K06G5.1	347632	31592.3	4.17149e+06		1.02732e+06	205860		921846
P54412	Probable elongation factor 1-gamma OS=Caenorhabditis elegans OX=6239 GN=eef-1G PE=1 SV=1	30	9	46	9	44.4	eef-1G		29497.8	395025	1.37779e+06	38833.6			142519
Q19853	Uncharacterized protein OS=Caenorhabditis elegans OX=6239 GN=CELE_F28B4.3 PE=1 SV=1	9	13	46	9	244.7	F28B4.3	17818.1		457203	93889.7	104741	224769	520007	177888
P48162	60S ribosomal protein L23a 1 OS=Caenorhabditis elegans OX=6239 GN=rpl-25.1 PE=3 SV=1	26	4	45	2	16.7	rpl-25.1			1.72207e+06	1.12226e+06		149018		239803
P50093	Mitochondrial prohibitin complex protein 2 OS=Caenorhabditis elegans OX=6239 GN=phb-2 PE=1 SV=2	33	8	45	8	32.6	phb-2			1.78596e+06	1.1442e+06		92962.2	286494	172266
G5EEK9	V-type proton ATPase 116 kDa subunit a 2 OS=Caenorhabditis elegans OX=6239 GN=vha-5 PE=1 SV=1	13	10	45	10	99.2	vha-5	735115	1.10309e+06	299287			94888.7		114875
Q19869	60S ribosomal protein L26 OS=Caenorhabditis elegans OX=6239 GN=rpl-26 PE=3 SV=1	39	7	45	7	16.1	rpl-26		276457	5.05008e+06	7.72498e+06	1.46204e+06	1.88347e+06	5.00378e+06	4.41899e+06
Q20751	Eukaryotic translation initiation factor 5A-2 OS=Caenorhabditis elegans OX=6239 GN=iff-2 PE=2 SV=1	47	5	45	4	17.9	iff-2			974349	2.50593e+06	926563	590810		749765
Q19328	Staphylococcal nuclease domain-containing protein OS=Caenorhabditis elegans OX=6239 GN=tsn-1 PE=1 SV=1	19	12	42	12	100.7	tsn-1			153251	1.47608e+06	3.22971e+06		170804
G5ECM6	Elongation factor Tu, mitochondrial OS=Caenorhabditis elegans OX=6239 GN=tufm-1 PE=1 SV=1	31	14	42	14	54.6	tufm-1			767729	815184	5347.29			65096.9
O01479	Tropomodulin OS=Caenorhabditis elegans OX=6239 GN=unc-94 PE=1 SV=2	21	6	42	6	44.4	unc-94	357073	1.28642e+06	1.23039e+06		1.58072e+06	1.62239e+06	1.24633e+06	1.86999e+06
G5EF37	Paralysed Arrest at Two-fold OS=Caenorhabditis elegans OX=6239 GN=pat-10 PE=1 SV=1	41	5	41	5	18.5	pat-10		1.53562e+06	289954	1770.05	179779	656375	1.22674e+06	764216
Q93637	Uncharacterized protein OS=Caenorhabditis elegans OX=6239 GN=hpo-34 PE=1 SV=3	15	9	40	9	85.6	hpo-34	218220	675874			1.28791e+06	924589	281937	1.36282e+06
G5EEI4	Aspartic protease 1 OS=Caenorhabditis elegans OX=6239 GN=asp-1 PE=1 SV=1	21	5	36	5	42.7	asp-1	645828	527625	1.36943e+06	3.86074e+06			157059	12686.2
Q21215	Guanine nucleotide-binding protein subunit beta-2-like 1 OS=Caenorhabditis elegans OX=6239 GN=rack-1 PE=1 SV=3	38	9	35	9	35.8	rack-1			1.7837e+06	144587		124132	1.31773e+06
Q9GYT0	Enoyl-CoA Hydratase OS=Caenorhabditis elegans OX=6239 GN=ech-1.2 PE=1 SV=1	20	11	35	11	84.8	ech-1.2			1.01645e+06	214892	120919	106013		424283
P34685	F-actin-capping protein subunit alpha OS=Caenorhabditis elegans OX=6239 GN=cap-1 PE=2 SV=1	52	9	35	9	32.2	cap-1	32591.3		617281		671386	926226	870779	225329
A0A0K3AUJ9	Peroxiredoxin prdx-2 OS=Caenorhabditis elegans OX=6239 GN=prdx-2 PE=1 SV=1	41	6	34	6	22.4	prdx-2			3.07776e+06	1.9068e+06			1.21094e+06	317797
Q20748	ATPase family AAA domain-containing protein 3 OS=Caenorhabditis elegans OX=6239 GN=atad-3 PE=1 SV=2	17	7	32	7	67.1	atad-3	76649.3	790873	876844	1.99509e+06	627332	837408	373647	1.29582e+06
P61866	60S ribosomal protein L12 OS=Caenorhabditis elegans OX=6239 GN=rpl-12 PE=3 SV=1	25	4	32	4	17.8	rpl-12		490736	6.46832e+06	1.96234e+07			1.69023e+06	1.89201e+06
P34383	Fatty-acid and retinol-binding protein 2 OS=Caenorhabditis elegans OX=6239 GN=far-2 PE=3 SV=1	36	5	31	5	20	far-2			596811	768880		555059	147061	1.12828e+06
O45666	Nuclear hormone receptor family member nhr-49 OS=Caenorhabditis elegans OX=6239 GN=nhr-49 PE=1 SV=2	19	8	31	8	55.4	nhr-49	4.60925e+06	1.72148e+06	86201.8	2.03484e+06	233741	1.38786e+06	3.44943e+06	1.74556e+06
Q20330	Intermediate Filament Organize OS=Caenorhabditis elegans OX=6239 GN=ifo-1 PE=1 SV=2	10	10	30	10	148.4	ifo-1	1.04618e+06		123268	364481	114069	428825	8270.58
P55155	Vitellogenin-1 OS=Caenorhabditis elegans OX=6239 GN=vit-1 PE=1 SV=2	10	14	30	3	187.9	vit-1	663292	855288		2.47072e+06	21094.2	24112.7		216852
Q20168	Probable coatomer subunit beta' OS=Caenorhabditis elegans OX=6239 GN=copb-2 PE=3 SV=3	7	6	28	6	111	copb-2			938757	567701	42183.5		227148	61117.8
O62388	Ribosomal protein L37 OS=Caenorhabditis elegans OX=6239 GN=CELE_W01D2.1 PE=1 SV=1	33	4	28	4	10.5	W01D2.1	1.14368e+06		5.22422e+06	1.43786e+07			391165	3.0643e+06
Q95XY1	RNA helicase OS=Caenorhabditis elegans OX=6239 GN=vbh-1 PE=1 SV=1	16	8	27	8	69.6	vbh-1			412445	153884	560919			213287
O17570	60S ribosomal protein L38 OS=Caenorhabditis elegans OX=6239 GN=rpl-38 PE=3 SV=2	50	4	27	4	8.1	rpl-38		3.30034e+06	4.55362e+06	2.24858e+06		672146	886904	4.87197e+06
Q20277	FIP (Fungus-Induced Protein) Related OS=Caenorhabditis elegans OX=6239 GN=fipr-21 PE=1 SV=1	38	3	27	3	10.6	fipr-21			703643	608034	96978.8			57972.8
A0A4V0IKJ7	Uncharacterized protein OS=Caenorhabditis elegans OX=6239 GN=CELE_F49E2.5 PE=1 SV=1	4	3	27	3	145.1	F49E2.5	169896	1.02545e+06	2.14102e+06	2.33768e+06	366141	753450	427855	709044
G5EFR6	Calcium-transporting ATPase OS=Caenorhabditis elegans OX=6239 GN=mca-1 PE=1 SV=1	3	3	25	3	136.6	mca-1	321882	589252	763696	918335			67793.7	59711.3
P34686	F-actin-capping protein subunit beta OS=Caenorhabditis elegans OX=6239 GN=cap-2 PE=2 SV=1	24	5	25	5	30.8	cap-2			570401	233583	73305.8	712453		15675.3
O45499	40S ribosomal protein S26 OS=Caenorhabditis elegans OX=6239 GN=rps-26 PE=3 SV=1	21	2	23	2	13.2	rps-26		136599	2.14448e+06	3.28492e+06	692878	181338	1.24969e+06	1.34479e+06
G8JY81	Dilute domain-containing protein OS=Caenorhabditis elegans OX=6239 GN=hum-2 PE=1 SV=1	5	8	23	6	206.8	hum-2	235440	655992	948387	913147	1.03802e+06	321508	1.62797e+06	257021
Q20676	Propionyl Coenzyme A Carboxylase Beta subunit OS=Caenorhabditis elegans OX=6239 GN=pccb-1 PE=1 SV=1	11	5	22	5	58.5	pccb-1	129758		29548.7	319087			813001	552915
Q10013	Probable small nuclear ribonucleoprotein Sm D1 OS=Caenorhabditis elegans OX=6239 GN=snr-3 PE=3 SV=1	26	2	22	2	13.6	snr-3		143695	179993	298862	480403	152011	374288	500970
Q21201	Myosin Light Chain OS=Caenorhabditis elegans OX=6239 GN=mlc-6 PE=1 SV=2	40	4	22	4	16.3	mlc-6	15534.2	173034			283579	569532	651743	326810
O62137	Acyl-coenzyme A oxidase acox-1.2 OS=Caenorhabditis elegans OX=6239 GN=acox-1.2 PE=1 SV=2	17	7	22	5	75	acox-1.2	724702	559099	17978.2	904031	1.30183e+06	1.06818e+06	1.76464e+06	1.3156e+06
A3QMC5	60S ribosomal protein L34 OS=Caenorhabditis elegans OX=6239 GN=rpl-34 PE=1 SV=1	36	5	21	5	12.7	rpl-34		463518	1.62519e+06	2.53329e+06		44279.7	675609	596656
Q17561	FoP_duplication domain-containing protein OS=Caenorhabditis elegans OX=6239 GN=aly-1 PE=1 SV=1	34	6	21	6	24.3	aly-1	2.33018e+06	1.84689e+06	1.21275e+06	2.17463e+06	262891	984624	2.39651e+06	1.28156e+06
P54812	Transitional endoplasmic reticulum ATPase homolog 2 OS=Caenorhabditis elegans OX=6239 GN=cdc-48.2 PE=1 SV=2	13	8	20	7	89.6	cdc-48.2			6695.95	451384	44911.3	114111		436364
O02639	60S ribosomal protein L19 OS=Caenorhabditis elegans OX=6239 GN=rpl-19 PE=3 SV=1	22	4	20	4	23.6	rpl-19	262631	125330		3.14626e+06			88049.8	154349
G5EFV4	HMG box domain-containing protein OS=Caenorhabditis elegans OX=6239 GN=hmg-1.1 PE=1 SV=1	33	5	20	5	10.6	hmg-1.1		198621	554813	1.5183e+06	138090	627289	1.05141e+06	1.22455e+06
Q93573	Translationally-controlled tumor protein homolog OS=Caenorhabditis elegans OX=6239 GN=tct-1 PE=1 SV=1	29	4	19	4	20.5	tct-1		114557	2074.29	180068		124047	34020	108689
O01812	Fatty acid-binding protein homolog 6 OS=Caenorhabditis elegans OX=6239 GN=lbp-6 PE=1 SV=1	37	4	18	4	15.6	lbp-6			170172	27877.3		19744.9		54972.6
P42168	Casein kinase I isoform alpha OS=Caenorhabditis elegans OX=6239 GN=kin-19 PE=3 SV=1	13	4	18	4	39	kin-19			449264	385045	280583	74480.7	153130	212631
Q9XVR8	Putative H/ACA ribonucleoprotein complex subunit 3 OS=Caenorhabditis elegans OX=6239 GN=nola-3 PE=3 SV=2	50	3	18	3	7.5	nola-3			972671	233157	475273	25220.1		344097
O44451	Pyruvate dehydrogenase E1 component subunit beta, mitochondrial OS=Caenorhabditis elegans OX=6239 GN=pdhb-1 PE=1 SV=2	12	4	18	4	38.1	pdhb-1	45480.1	100937	475776	778421		78387.4	660610	55448.5
Q9N5S7	ThioredoXin Domain Containing protein homolog OS=Caenorhabditis elegans OX=6239 GN=txdc-12.2 PE=1 SV=1	19	4	17	4	30.2	txdc-12.2			36282.9	136262	359219			204729
P47208	T-complex protein 1 subunit delta OS=Caenorhabditis elegans OX=6239 GN=cct-4 PE=2 SV=1	19	6	17	6	58.4	cct-4			194076	531010	3.20058e+06		2.0268e+06	1.62039e+06
Q19626	V-type proton ATPase subunit B 1 OS=Caenorhabditis elegans OX=6239 GN=vha-12 PE=1 SV=1	13	5	17	5	54.7	vha-12			486946	326183		28981.9	1.07906e+06	496472
O61874	Downstream Of DAF-16 (Regulated by DAF-16) OS=Caenorhabditis elegans OX=6239 GN=dod-19 PE=1 SV=2	16	4	16	3	44.4	dod-19	36107.4	200998	80618.1	193137	170733	239357	386665	231783
Q27487	Peroxisomal catalase 1 OS=Caenorhabditis elegans OX=6239 GN=ctl-2 PE=1 SV=3	17	6	15	4	57.4	ctl-2			49084.6	75953.9	529016	728579	640762	1.01397e+06
Q20173	TWinFilin actin binding protein homolog OS=Caenorhabditis elegans OX=6239 GN=twf-2 PE=1 SV=2	9	2	15	2	37.5	twf-2	79853.1	401657	198936	298475	117558	271067	800626	369897
H9G2T4	Isocitrate dehydrogenase [NADP] OS=Caenorhabditis elegans OX=6239 GN=idh-1 PE=1 SV=1	17	5	15	5	48.5	idh-1	686527	911962	431350	717438			112506	47695.2
Q8MXR6	Homologous to Drosophila SQD (Squid) protein OS=Caenorhabditis elegans OX=6239 GN=sqd-1 PE=1 SV=1	13	4	14	4	33.4	sqd-1			213069	314467		72612.4		9943.48
Q22537	DUF148 domain-containing protein OS=Caenorhabditis elegans OX=6239 GN=CELE_T17H7.1 PE=1 SV=1	27	8	14	8	72.1	idpp-1	262202	452527	539340	846073		51692.9		247222
Q21568	NHP2-like protein 1 homolog OS=Caenorhabditis elegans OX=6239 GN=M28.5 PE=3 SV=1	50	5	14	5	14	M28.5			1.40423e+06	2.17298e+06	969678		60560.4	290776
P34539	Putative ATP synthase subunit epsilon, mitochondrial OS=Caenorhabditis elegans OX=6239 GN=R05D3.6 PE=3 SV=1	33	2	14	1	5.9	R05D3.6		642024	1.11683e+06	3.64529e+06	378146	300629		387367
P52013	Peptidyl-prolyl cis-trans isomerase 5 OS=Caenorhabditis elegans OX=6239 GN=cyn-5 PE=1 SV=2	8	2	13	2	21.9	cyn-5	46795.4	106111	62399.1	306620	29807.3		53559.7	42124.2
O76672	Uncharacterized protein OS=Caenorhabditis elegans OX=6239 GN=CELE_H34I24.2 PE=1 SV=2	8	4	13	4	47.3	H34I24.2			215446	137782	172574	194275	133761
H2KZY6	Pharyngeal MARGginal cell marker OS=Caenorhabditis elegans OX=6239 GN=marg-1 PE=1 SV=1	24	6	13	6	37.7	marg-1	1.75141e+06		137446		120848			34967.9
Q22579	Uncharacterized protein OS=Caenorhabditis elegans OX=6239 GN=CELE_T19D12.1 PE=1 SV=2	4	4	12	4	187	T19D12.1		103885	528345	414811	294159	332068	260836	294552
Q09665	Troponin C, isoform 2 OS=Caenorhabditis elegans OX=6239 GN=tnc-2 PE=2 SV=1	18	3	11	3	18.2	tnc-2		1.66385e+06	967531	703223		154383	431023	303891
P91871	3-oxoacyl-[acyl-carrier-protein] reductase OS=Caenorhabditis elegans OX=6239 GN=fasn-1 PE=1 SV=2	3	6	11	6	289	fasn-1		8767.2	76705.6	1.04275e+06		544268		77588.8
O16298	Uncharacterized protein OS=Caenorhabditis elegans OX=6239 GN=hpo-18 PE=1 SV=1	33	2	11	1	6	hpo-18			1.93869e+06	3.29423e+06	295516	20264.1		576089
Q07749	Actin-depolymerizing factor 2, isoform c OS=Caenorhabditis elegans OX=6239 GN=unc-60 PE=1 SV=1	19	3	10	3	17	unc-60	14465.4		67203.3		117639	353594	149731	325038
O44400	Protein F37C4.5 OS=Caenorhabditis elegans OX=6239 GN=F37C4.5 PE=1 SV=3	11	5	10	5	61.4	F37C4.5			154442	221404		52880	14853	225314
Q21824	Probable peroxiredoxin prdx-3 OS=Caenorhabditis elegans OX=6239 GN=prdx-3 PE=3 SV=1	10	2	10	2	24.9	prdx-3	12536.8	267369	196335	465430		7398.66	30936.7
Q9XUF9	Uncharacterized protein OS=Caenorhabditis elegans OX=6239 GN=C49C3.4 PE=1 SV=1	5	5	10	5	169.6	C49C3.4	100004	70269.6	390421		345395	30977.7	58860.5	16958
Q19102	Alcohol/Ribitol Dehydrogenase family OS=Caenorhabditis elegans OX=6239 GN=ard-1 PE=1 SV=1	15	3	10	3	27.1	ard-1			650811	272521	89808.7			148973
Q19825	Probable arginine--tRNA ligase, cytoplasmic OS=Caenorhabditis elegans OX=6239 GN=rars-1 PE=3 SV=2	5	2	9	2	80.8	rars-1			65317.5	44731.7			1861.72	15907
Q95Y28	Nematode Specific Peptide family OS=Caenorhabditis elegans OX=6239 GN=nspg-13 PE=1 SV=1	7	1	9	1	25.3	nspg-13			250383	174784	22180	16287.6	43877.7	28749.3
Q18033	THO complex subunit 2 OS=Caenorhabditis elegans OX=6239 GN=thoc-2 PE=1 SV=4	1	1	9	1	164.2	thoc-2	2.80267e+06	995984	543328	1.36187e+06	1.89715e+06	240694	1.32424e+06	257845
Q22993	Phosphoethanolamine N-methyltransferase 2 OS=Caenorhabditis elegans OX=6239 GN=pmt-2 PE=1 SV=1	18	4	9	4	49.7	pmt-2		725353		238180	103911			128654
G5EGE9	Condensin complex subunit dpy-26 OS=Caenorhabditis elegans OX=6239 GN=dpy-26 PE=1 SV=1	1	1	9	1	142.5	dpy-26			2.23255e+06	4.11727e+06	1.58008e+06	2.08225e+06	4.20199e+06	1.88982e+06
Q9N4Y8	NADH-ubiquinone oxidoreductase 75 kDa subunit, mitochondrial OS=Caenorhabditis elegans OX=6239 GN=nuo-5 PE=1 SV=1	11	6	8	6	79.3	nuo-5		50760.1	348240		376054	53052.9	1.85025e+06	78966.8
Q9N4I0	Actin-related protein 3 OS=Caenorhabditis elegans OX=6239 GN=arx-1 PE=3 SV=1	3	1	8	1	48.1	arx-1	30741.4	31690.8			39097.7	30276.6	50923.3	33927.1
G5EF99	SHSP domain-containing protein OS=Caenorhabditis elegans OX=6239 GN=CELE_ZK1128.7 PE=1 SV=1	20	3	8	3	23	ZK1128.7		263499	10488.9	856438	79831.5	25963.1		69882.1
Q9BPN9	Uncharacterized protein OS=Caenorhabditis elegans OX=6239 GN=CELE_Y92H12BR.2 PE=1 SV=1	11	2	8	2	21	Y92H12BR.2		234596	205709	622752		376931	1.20339e+06	939972
Q965N8	NUC173 domain-containing protein OS=Caenorhabditis elegans OX=6239 GN=CELE_Y46E12BL.2 PE=1 SV=1	1	1	8	1	147.6	Y46E12BL.2		1.11478e+06	1.96724e+06	2.15989e+06		87597.6	601165	342436
O17953	Dihydrolipoyl dehydrogenase, mitochondrial OS=Caenorhabditis elegans OX=6239 GN=dld-1 PE=3 SV=2	7	2	7	2	52.6	dld-1			35242.2	48431.2	5958.3	142159	35791.4	180660
O62183	FoP_duplication domain-containing protein OS=Caenorhabditis elegans OX=6239 GN=aly-2 PE=1 SV=1	4	1	7	1	24.5	aly-2	1845.52	16094.6	66556.8	90625.3		1770.96	30960.7
Q8MYL7	Catalase OS=Caenorhabditis elegans OX=6239 GN=ctl-3 PE=1 SV=1	8	3	7	1	59	ctl-3	59568.3	89242.1		81190	13377	11853		5407.31
Q94416	tRNA (adenine(58)-N(1))-methyltransferase non-catalytic subunit TRM6 OS=Caenorhabditis elegans OX=6239 GN=CELE_ZK858.7 PE=1 SV=3	11	3	7	3	49.1	ZK858.7		54558.6	30823.4	121668	324501	265573	353046	221844
Q9N4U1	Fcf2 domain-containing protein OS=Caenorhabditis elegans OX=6239 GN=CELE_Y49F6B.2 PE=1 SV=1	5	1	7	1	29.5	Y49F6B.2			194845	247448			219084	68063.9
Q20589	Uncharacterized protein OS=Caenorhabditis elegans OX=6239 GN=CELE_F49C12.12 PE=1 SV=1	9	1	7	1	10.6	F49C12.12		902471	1.11973e+06	1.41681e+06		206267		209041
Q9N4I3	Uncharacterized protein OS=Caenorhabditis elegans OX=6239 GN=CELE_Y71F9AL.9 PE=1 SV=1	17	3	6	3	32.2	Y71F9AL.9	24909.1	34651.4	94722.2	252298	61436.4	114420		11443.6
Q3HKC5	Uncharacterized protein OS=Caenorhabditis elegans OX=6239 GN=CELE_F14B8.5 PE=1 SV=1	3	1	6	1	58.3	F14B8.5			64400.9	59966.9	16348.4	41069.3
Q17571	AQuaPorin or aquaglyceroporin related OS=Caenorhabditis elegans OX=6239 GN=aqp-2 PE=1 SV=1	6	1	6	1	31.4	aqp-2	49095.3		201053	2.17783e+06	735397	1.29926e+06	834915	1.13132e+06
Q93714	Probable isocitrate dehydrogenase [NAD] subunit alpha, mitochondrial OS=Caenorhabditis elegans OX=6239 GN=idha-1 PE=3 SV=3	18	4	6	4	38.4	idha-1	213048	174743		255026			2243.8	31125.1
Q21217	Probable 4-aminobutyrate aminotransferase, mitochondrial OS=Caenorhabditis elegans OX=6239 GN=gta-1 PE=3 SV=1	4	1	5	1	53	gta-1	48584.9	69152.8		27148.5	27080.5	90809.3	73683.6	59804.8
G5EDT4	Uncharacterized protein OS=Caenorhabditis elegans OX=6239 GN=CELE_T01D3.6 PE=1 SV=1	3	2	5	2	103.3	T01D3.6	225285	129464	509065		300428	353302
Q9UAV5	Malate dehydrogenase, cytoplasmic OS=Caenorhabditis elegans OX=6239 GN=mdh-1 PE=1 SV=1	6	2	5	2	35.8	mdh-1		44242	358303	434114			192851	98659.2
O44441	ATPase inhibitor mai-2, mitochondrial OS=Caenorhabditis elegans OX=6239 GN=mai-2 PE=3 SV=1	17	2	5	2	12	mai-2	134699		141909	43843	7644.31		25973.7	35213.8
A0A486WX07	MIF4G domain-containing protein OS=Caenorhabditis elegans OX=6239 GN=ifg-1 PE=1 SV=1	1	1	5	1	129.6	ifg-1			16849.5	21322.8	14235.6	16953	10648.4	30980.7
Q20720	Uncharacterized protein OS=Caenorhabditis elegans OX=6239 GN=CELE_F53F4.11 PE=1 SV=2	2	1	5	1	59.9	F53F4.11	172479	210043	278635	409548		10176.8		13014.4
O44156	Proteasome subunit alpha type-1 OS=Caenorhabditis elegans OX=6239 GN=pas-6 PE=1 SV=1	18	3	5	3	28.3	pas-6			153655	391542	33508.1	103111	251861	134328
Q8WTL6	Uncharacterized protein OS=Caenorhabditis elegans OX=6239 GN=hpo-29 PE=1 SV=2	2	2	4	2	98.4	hpo-29			7618.84	6937.29	13614.9	2025.3		195.319
Q09517	Very-long-chain 3-oxooacyl-coA reductase let-767 OS=Caenorhabditis elegans OX=6239 GN=let-767 PE=1 SV=2	16	3	4	3	34.3	let-767			62540.2	121176		62456.8		21663
P50880	60S ribosomal protein L3 OS=Caenorhabditis elegans OX=6239 GN=rpl-3 PE=2 SV=1	12	3	4	3	45.6	rpl-3			105216	59871.4			145381	108386
O01628	Uncharacterized protein OS=Caenorhabditis elegans OX=6239 GN=CELE_ZC196.4 PE=4 SV=4	1	1	4	1	62.1	ZC196.4			123795	125368	18213.3	72545.9		46141.5
H2FLG9	Glycine Rich Secreted Protein OS=Caenorhabditis elegans OX=6239 GN=grsp-2 PE=1 SV=1	5	1	4	1	26.8	grsp-2	5297.6	23342.2	84063.3	246500	46354.5	40750.7		54041.7
H9G2Y7	Protein kinase C OS=Caenorhabditis elegans OX=6239 GN=pkc-1 PE=1 SV=1	1	1	4	1	86.7	pkc-1	23903.7	161044	71481.9	154713	50135.2	50979	78782.9	89252.2
Q09958	Probable rRNA-processing protein EBP2 homolog OS=Caenorhabditis elegans OX=6239 GN=C18A3.3 PE=1 SV=2	3	1	4	1	38.1	C18A3.3	105233	195576		719069	129710		101862
Q09543	Probable serine/threonine-protein phosphatase PP2A regulatory subunit OS=Caenorhabditis elegans OX=6239 GN=paa-1 PE=1 SV=2	7	3	3	3	66.1	paa-1	19047.3		112704		10280.7	37348.4
O45569	NEPrilysin metallopeptidase family OS=Caenorhabditis elegans OX=6239 GN=nep-17 PE=1 SV=1	2	3	3	3	177.9	nep-17	64810.5		128385		66333	78868.4		78838.8
Q17994	Aspartate aminotransferase OS=Caenorhabditis elegans OX=6239 GN=got-2.2 PE=1 SV=1	7	2	3	2	45.6	got-2.2			180163	49601.5	14115.1	52030.5		60100
Q9TXV7	Probable tyrosyl-DNA phosphodiesterase OS=Caenorhabditis elegans OX=6239 GN=F52C12.1 PE=3 SV=1	2	1	3	1	51	F52C12.1			1.78169e+06	34363.6	439891	1.05216e+06	1.32334e+06
G5EGR8	tRNA (adenine(58)-N(1))-methyltransferase catalytic subunit TRMT61A OS=Caenorhabditis elegans OX=6239 GN=CELE_W02A11.1 PE=1 SV=1	5	1	3	1	34.3	W02A11.1	107114	41358.8	48206.8	132171	66151	62090.4		102192
G5ED41	Cullin-associated NEDD8-dissociated protein 1 OS=Caenorhabditis elegans OX=6239 GN=cand-1 PE=1 SV=1	1	1	3	1	141.6	cand-1		12945	23732.3		12267.7	9827.3		9805.93
O76836	VWFA domain-containing protein OS=Caenorhabditis elegans OX=6239 GN=CELE_T19D12.4 PE=1 SV=1	2	2	3	2	112.8	T19D12.4			73460.1	133417	94573.9	130029	220505	141368
G5ECV9	10-formyltetrahydrofolate dehydrogenase OS=Caenorhabditis elegans OX=6239 GN=alh-3 PE=1 SV=1	5	2	3	2	99.2	alh-3	250080	306966	154948	396697	166191		157975	113515
P50432	Serine hydroxymethyltransferase OS=Caenorhabditis elegans OX=6239 GN=mel-32 PE=1 SV=2	7	2	2	2	55.7	mel-32		96728.7	83156	32669.3			73688.3	86450.7
P34329	Probable protein disulfide-isomerase A4 OS=Caenorhabditis elegans OX=6239 GN=C14B9.2 PE=3 SV=2	2	1	1	1	69.8	C14B9.2		39309.9	8043.39	32505.9	11309.9	14069.7
G5ECS4	Amino_oxidase domain-containing protein OS=Caenorhabditis elegans OX=6239 GN=glf-1 PE=1 SV=1	2	1	1	1	54.4	glf-1	547470		125364			1506.25	117926	8350.21
G5EBY3	Non-muscle MYosin OS=Caenorhabditis elegans OX=6239 GN=nmy-2 PE=1 SV=1	69	168	1378	167	231.1	nmy-2	4.16918e+06	2.11149e+07			5.15691e+07	6.25164e+07	1.35044e+08	3.88707e+07
A0A3P6PCS5	Actin-related protein 2/3 complex subunit OS=Caenorhabditis elegans OX=6239 GN=arx-3 PE=1 SV=1	6	2	6	2	41.9	arx-3		1324.69		37736.4		307.462	86010.3	50722.1
Q19339	Fatty Acid CoA Synthetase family OS=Caenorhabditis elegans OX=6239 GN=acs-14 PE=1 SV=1	4	2	2	2	60.3	acs-14	42015.3	61377.3			18480.4	69033.7	147842	140046
Q21966	Aspartic protease 4 OS=Caenorhabditis elegans OX=6239 GN=asp-4 PE=2 SV=1	6	2	5	2	49.2	asp-4	18054.9		18329.2		51764.7	70219.8
O18000	M20_dimer domain-containing protein OS=Caenorhabditis elegans OX=6239 GN=pes-9 PE=1 SV=1	12	4	22	4	52.5	pes-9		373552	282705	62457.4			134689	325102
Q9XUY5	Probable sodium/potassium-transporting ATPase subunit beta-3 OS=Caenorhabditis elegans OX=6239 GN=nkb-3 PE=3 SV=1	4	1	1	1	35.7	nkb-3	27118.8		72959.5		58925.8	49425.8	81436.1	8553.52
Q10454	Probable arginine kinase F46H5.3 OS=Caenorhabditis elegans OX=6239 GN=F46H5.3 PE=3 SV=2	31	11	52	11	44.1	F46H5.3	409300	2.04839e+06	310976	4.6331e+06			580323	1.40804e+06
Q9N363	mRNA-decapping enzyme 1 OS=Caenorhabditis elegans OX=6239 GN=dcap-1 PE=1 SV=1	27	6	26	6	36.5	dcap-1			143696	115117	1.10166e+06	1.69059e+06	2.47919e+06	2.15417e+06
Q9XVF7	60S ribosomal protein L8 OS=Caenorhabditis elegans OX=6239 GN=rpl-2 PE=3 SV=1	20	5	31	5	28.2	rpl-2		421053	315163	691812			301518	191077
Q21230	Eukaryotic translation initiation factor 2 subunit 2 OS=Caenorhabditis elegans OX=6239 GN=eif-2beta PE=3 SV=4	4	1	7	1	27.6	eif-2beta	18028.8		189637		163820		55090.4	21175.6
H2KYQ5	Glycogenin-1 OS=Caenorhabditis elegans OX=6239 GN=gyg-1 PE=1 SV=1	9	3	19	3	49	gyg-1	210758	600852	175974	1.2794e+06	65537.8	176604	609093	2194.92
Q9XWP4	Coiled-coil domain-containing protein 86 OS=Caenorhabditis elegans OX=6239 GN=CELE_Y40B1B.7 PE=1 SV=1	6	1	2	1	15	Y40B1B.7	291984	175599	472277	569159			10619	52607.4
P10984	Actin-2 OS=Caenorhabditis elegans OX=6239 GN=act-2 PE=3 SV=3	93	48	4781	3	41.8	act-2	5.63581e+06	1.33674e+06			2.22138e+07	2.13091e+07	1.31426e+07	8.03549e+06
P49632	Ubiquitin-60S ribosomal protein L40 OS=Caenorhabditis elegans OX=6239 GN=ubq-2 PE=3 SV=2	56	9	84	9	14.6	ubq-2	243871		4.74363e+06	1.06268e+06	2.80386e+06	2.0029e+06		543312
Q20641	Non-muscle MYosin OS=Caenorhabditis elegans OX=6239 GN=nmy-1 PE=1 SV=2	74	200	1835	2	229.2	nmy-1	660418	855739				2.03291e+06	1.34423e+06
P52814	60S ribosomal protein L39 OS=Caenorhabditis elegans OX=6239 GN=rpl-39 PE=3 SV=1	39	2	32	2	6.3	rpl-39		1.42984e+06	5.32359e+06	9.83127e+06	1.50773e+06	1.2147e+06	3.6029e+06	2.79146e+06
P18947	Vitellogenin-4 OS=Caenorhabditis elegans OX=6239 GN=vit-4 PE=1 SV=3	14	18	57	1	186.2	vit-4		27432.6		1.509e+06	1.82161e+06	226282		765974
G5EEN7	Uncharacterized protein OS=Caenorhabditis elegans OX=6239 GN=CELE_Y39A1A.3 PE=1 SV=1	5	1	1	1	23.4	Y39A1A.3	32524.2		1580.24	65172.8			3197.51	43956.9
Q09510	Myosin regulatory light chain OS=Caenorhabditis elegans OX=6239 GN=mlc-4 PE=1 SV=1	54	9	57	9	19.9	mlc-4		4.79013e+06		1.20402e+07		1.85777e+06	4.1244e+06
O17762	Enoyl-CoA Hydratase OS=Caenorhabditis elegans OX=6239 GN=ech-9 PE=1 SV=2	13	4	13	4	49.3	ech-9		127292	569301	307382	1.12071e+06	1.28959e+06	1.90465e+06	1.1627e+06
O02640	Malate dehydrogenase, mitochondrial OS=Caenorhabditis elegans OX=6239 GN=mdh-2 PE=1 SV=1	21	6	30	6	35.1	mdh-2	3.90566e+06	6.37298e+06
Q9N4J8	T-complex protein 1 subunit gamma OS=Caenorhabditis elegans OX=6239 GN=cct-3 PE=3 SV=3	8	4	14	4	60.4	cct-3	2.8404e+06	2.72769e+06
O45444	C-type LECtin OS=Caenorhabditis elegans OX=6239 GN=clec-63 PE=1 SV=1	11	4	11	4	44.5	clec-63	1.57929e+06	3.33318e+06		2.48466e+06
P46562	Putative aldehyde dehydrogenase family 7 member A1 homolog OS=Caenorhabditis elegans OX=6239 GN=alh-9 PE=3 SV=2	7	3	4	3	57	alh-9	686180	275003		1.05526e+06
Q94399	Col_cuticle_N domain-containing protein OS=Caenorhabditis elegans OX=6239 GN=col-63 PE=1 SV=1	13	2	4	2	37.4	col-63	83628.6	182691		243505
A0A3P6MY96	Protein TAPT1 homolog OS=Caenorhabditis elegans OX=6239 GN=CELE_F26F2.7 PE=1 SV=1	1	1	2	1	80.8	F26F2.7	1.19352e+06	309255		659868
P91250	Col_cuticle_N domain-containing protein OS=Caenorhabditis elegans OX=6239 GN=col-73 PE=1 SV=1	4	1	2	1	28.2	col-73		21527.1		624984
Q18799	Col_cuticle_N domain-containing protein OS=Caenorhabditis elegans OX=6239 GN=col-119 PE=1 SV=1	3	1	1	1	29	col-119	14112.5	8073.99
W6RRY4	Uncharacterized protein OS=Caenorhabditis elegans OX=6239 GN=CELE_F33D4.6 PE=1 SV=1	2	1	1	1	77.1	F33D4.6	46337.9	29291.4		553949
Q9N4H2	Protein kinase domain-containing protein OS=Caenorhabditis elegans OX=6239 GN=CELE_Y71F9AL.2 PE=4 SV=1	2	1	1	1	57.6	Y71F9AL.2		1.27114e+06		776861
Q94271	Peptidase A1 domain-containing protein OS=Caenorhabditis elegans OX=6239 GN=asp-14 PE=1 SV=2	2	1	1	1	39.7	asp-14	32746.9	26886.8		55741.5
Q10901	Excitatory amino acid transporter OS=Caenorhabditis elegans OX=6239 GN=glt-1 PE=1 SV=2	3	1	1	1	54.6	glt-1		132825		292923
A0A5S9MML0	E3 ubiquitin-protein ligase OS=Caenorhabditis elegans OX=6239 GN=CELE_F10G7.10 PE=1 SV=1	1	1	1	1	233.8	F10G7.10	847619	766482
Q17388	Sperm vesicle fusion protein fer-1 OS=Caenorhabditis elegans OX=6239 GN=fer-1 PE=2 SV=1	0	1	1	1	235.1	fer-1	3.97365e+06	4.73193e+06		6.163e+06
Q95Y89	Pescadillo homolog OS=Caenorhabditis elegans OX=6239 GN=lpd-7 PE=3 SV=1	2	1	1	1	61.6	lpd-7	315183	375375		416748
Q93413	Dicer Related Helicase OS=Caenorhabditis elegans OX=6239 GN=drh-3 PE=1 SV=3	3	1	1	1	129	drh-3	62597.8		44039.7
Q93839	Acyl-coenzyme A oxidase OS=Caenorhabditis elegans OX=6239 GN=acox-1.6 PE=1 SV=2	3	1	1	1	74.8	acox-1.6	82352.2	305539
H2L0B7	Uncharacterized protein OS=Caenorhabditis elegans OX=6239 GN=CELE_H14N18.4 PE=1 SV=2	2	1	4	1	71.6	H14N18.4	1.62435e+06	2.53222e+06	368295	4.02598e+06
Q23635	Uncharacterized protein OS=Caenorhabditis elegans OX=6239 GN=CELE_ZK84.1 PE=1 SV=1	5	3	3	3	77.1	ZK84.1	1.39574e+06	1.55825e+06
Q22370	Peptidase_M16 domain-containing protein OS=Caenorhabditis elegans OX=6239 GN=ucr-2.2 PE=1 SV=2	10	3	4	3	44.2	ucr-2.2	87395.8	88007.7	17875.1
O61199	2-oxoglutarate dehydrogenase, mitochondrial OS=Caenorhabditis elegans OX=6239 GN=ogdh-1 PE=1 SV=2	10	7	11	7	115.6	ogdh-1		188823	15964.7
O44133	CHCH domain-containing protein OS=Caenorhabditis elegans OX=6239 GN=C24D10.6 PE=1 SV=1	37	6	44	6	18	C24D10.6		71933.5	385650	384938
P48158	60S ribosomal protein L23 OS=Caenorhabditis elegans OX=6239 GN=rpl-23 PE=3 SV=1	77	19	285	19	14.9	rpl-23	4.40774e+07	2.02707e+07	1.49647e+07	8.17415e+06
Q04908	26S proteasome non-ATPase regulatory subunit 3 OS=Caenorhabditis elegans OX=6239 GN=rpn-3 PE=1 SV=1	3	1	1	1	57.5	rpn-3	10054		28231.7
P27798	Calreticulin OS=Caenorhabditis elegans OX=6239 GN=crt-1 PE=1 SV=1	16	3	12	3	45.6	crt-1		194527	165622	1.19815e+06
Q9N5B3	Peptidase_M24 domain-containing protein OS=Caenorhabditis elegans OX=6239 GN=CELE_W08E12.7 PE=1 SV=1	31	8	41	8	43	W08E12.7	925130	1.15704e+06		3.59351e+06
Q17967	Protein disulfide-isomerase 1 OS=Caenorhabditis elegans OX=6239 GN=pdi-1 PE=3 SV=1	22	8	9	8	53.4	pdi-1	1.42565e+06	567513		2.20951e+06
P10771	Histone 24 OS=Caenorhabditis elegans OX=6239 GN=his-24 PE=1 SV=4	23	4	21	4	21.4	his-24	915045	1.24313e+06	2.19563e+06	6.11733e+06
B6EU63	Protein containing ALS2cr12 (ALS2CR12) signature OS=Caenorhabditis elegans OX=6239 GN=pals-37 PE=1 SV=2	1	1	1	1	87.3	pals-37		267364		464380
Q21233	NADH dehydrogenase [ubiquinone] 1 alpha subcomplex subunit 10, mitochondrial OS=Caenorhabditis elegans OX=6239 GN=nuo-4 PE=1 SV=1	5	2	2	2	50.8	nuo-4	305614	91185.3		125795
Q9XW17	Cytokinesis, Apoptosis, RNA-associated OS=Caenorhabditis elegans OX=6239 GN=car-1 PE=1 SV=1	26	6	12	6	37.6	car-1	98110.6	911375		685165
Q19646	SER_THR_PHOSPHATASE domain-containing protein OS=Caenorhabditis elegans OX=6239 GN=CELE_F20D6.6 PE=4 SV=2	3	1	1	1	36.4	F20D6.6	74799			172792
P41932	14-3-3-like protein 1 OS=Caenorhabditis elegans OX=6239 GN=par-5 PE=1 SV=2	35	10	64	5	28.2	par-5	7.16909e+06	7.56686e+06	419592	2.78259e+06
G5EFH8	PALP domain-containing protein OS=Caenorhabditis elegans OX=6239 GN=cbs-1 PE=1 SV=1	1	1	1	1	76.3	cbs-1	82051.8	80032.4		123302
Q9BIB7	HnRNP F homolog OS=Caenorhabditis elegans OX=6239 GN=hrpf-1 PE=1 SV=1	27	9	48	9	61.7	hrpf-1	2.64026e+06	4.94293e+06		4.09354e+06
Q18232	Uncharacterized protein C26F1.3 OS=Caenorhabditis elegans OX=6239 GN=C26F1.3 PE=2 SV=1	7	1	1	1	21.2	C26F1.3	2219.71	130903	38317.4
Q9U1X9	60S acidic ribosomal protein P2 OS=Caenorhabditis elegans OX=6239 GN=rla-2 PE=1 SV=1	19	1	1	1	10.9	rla-2	212682			1.46249e+06
Q8MXD9	KH domain-containing protein OS=Caenorhabditis elegans OX=6239 GN=mek-5 PE=1 SV=1	7	2	5	2	33.1	mek-5	264811	394595		2.15352e+06
P37806	Protein unc-87 OS=Caenorhabditis elegans OX=6239 GN=unc-87 PE=1 SV=3	67	58	1005	58	62.7	unc-87					1.2496e+07	2.32775e+07	1.91248e+07
Q9GYF1	Troponin I 2 OS=Caenorhabditis elegans OX=6239 GN=unc-27 PE=2 SV=2	88	39	370	32	27.5	unc-27						6.48492e+06	1.21053e+07	1.81016e+07
P06125	Vitellogenin-5 OS=Caenorhabditis elegans OX=6239 GN=vit-5 PE=2 SV=2	14	18	56	1	186.3	vit-5					40921	41591.1
P18948	Vitellogenin-6 OS=Caenorhabditis elegans OX=6239 GN=vit-6 PE=1 SV=5	14	19	49	19	193.2	vit-6					1.40795e+06		366597	1.2923e+06
U4PBJ9	Calponin-homology (CH) domain-containing protein OS=Caenorhabditis elegans OX=6239 GN=fln-1 PE=1 SV=1	4	8	32	8	246.4	fln-1					48631.8			20804
Q20363	Stress-induced protein 1 OS=Caenorhabditis elegans OX=6239 GN=sip-1 PE=1 SV=1	16	2	8	2	17.8	sip-1					56081.4	126853		163284
Q20476	BTB domain-containing protein OS=Caenorhabditis elegans OX=6239 GN=CELE_F46G10.1 PE=1 SV=3	21	3	6	3	20.4	F46G10.1					23344.7		69097.2
O44145	PERMeable eggshell OS=Caenorhabditis elegans OX=6239 GN=perm-2 PE=1 SV=2	10	2	5	2	22.4	perm-2					117452	77192.1
B3WFZ3	Uncharacterized protein OS=Caenorhabditis elegans OX=6239 GN=C31H5.6 PE=1 SV=1	3	1	4	1	48.9	C31H5.6					289951	410161	497042	227923
Q18886	Related to yeast Vacuolar Protein Sorting factor OS=Caenorhabditis elegans OX=6239 GN=vps-32.1 PE=1 SV=1	10	1	4	1	24.7	vps-32.1					60961.4	57680.7	122413	127669
G5ECQ4	Novel protein OS=Caenorhabditis elegans OX=6239 GN=sth-1 PE=1 SV=1	8	1	3	1	13.5	sth-1						83640.2	119175	14129.3
Q9XV66	Protein unc-80 OS=Caenorhabditis elegans OX=6239 GN=unc-80 PE=2 SV=4	1	1	3	1	366.8	unc-80					1.71172e+06	603896	1.16933e+06
Q95QY5	Uncharacterized protein OS=Caenorhabditis elegans OX=6239 GN=C03B1.14 PE=1 SV=1	5	1	2	1	28.3	C03B1.14					365361	387741		197030
O76446	Uncharacterized protein OS=Caenorhabditis elegans OX=6239 GN=CELE_ZK1055.2 PE=4 SV=2	3	1	2	1	46.5	ZK1055.2					62713.3		155007
Q9BPN6	39S ribosomal protein L15, mitochondrial OS=Caenorhabditis elegans OX=6239 GN=mrpl-15 PE=1 SV=1	3	1	1	1	33.8	mrpl-15							17602.1	11477.2
Q9U9K0	Adducin-related protein 1 OS=Caenorhabditis elegans OX=6239 GN=add-1 PE=2 SV=2	2	1	1	1	82.1	add-1					47457.1	59063.7	144808	65417.7
P90983	40S ribosomal protein S29 OS=Caenorhabditis elegans OX=6239 GN=rps-29 PE=1 SV=2	54	5	37	5	6.5	rps-29					3.24031e+07	2.85021e+07	3.12341e+06	2.0491e+07
A0A5E4LXR0	Non-muscle MYosin OS=Caenorhabditis elegans OX=6239 GN=nmy-1 PE=1 SV=1	74	201	1853	3	228.4	nmy-1					6.47541e+06	3.63615e+07	1.32817e+08	8.40438e+06
Q19901	Heavy chain, Unconventional Myosin OS=Caenorhabditis elegans OX=6239 GN=hum-1 PE=1 SV=1	29	23	108	23	124.8	hum-1						733078	3.70725e+06	984814
K8FDX2	Uncharacterized protein OS=Caenorhabditis elegans OX=6239 GN=lev-11 PE=1 SV=1	86	72	1573	59	33	lev-11						1.26144e+08		7.80244e+07
Q95005	Proteasome subunit alpha type-7 OS=Caenorhabditis elegans OX=6239 GN=pas-4 PE=1 SV=1	5	1	2	1	28.2	pas-4					6675.22	20090.8
O62416	Lysozyme-like protein 2 OS=Caenorhabditis elegans OX=6239 GN=lys-2 PE=2 SV=1	3	1	3	1	30.3	lys-2					81426.3	5055.08	92463	20311.3
Q9XXN4	Nucleolar GTP-binding protein 2 OS=Caenorhabditis elegans OX=6239 GN=ngp-1 PE=1 SV=2	8	4	13	4	73.3	ngp-1					296210	382349	476372	500039
K7ZUH9	Histone H3 OS=Caenorhabditis elegans OX=6239 GN=his-40 PE=1 SV=1	51	6	31	1	15.3	his-40					49506.7	94506.3
Q18075	GRAM domain-containing protein OS=Caenorhabditis elegans OX=6239 GN=C18B2.4 PE=1 SV=1	5	1	2	1	32.5	C18B2.4					60899.4	97257.5	119706	36809.9
G5ECZ0	Heavy chain, Unconventional Myosin OS=Caenorhabditis elegans OX=6239 GN=hum-5 PE=1 SV=1	35	31	222	30	116.5	hum-5						835192	5.52498e+06
Q94246	GEI-4 (Four) Interacting protein OS=Caenorhabditis elegans OX=6239 GN=gfi-1 PE=1 SV=1	1	1	2	1	227.3	gfi-1					47942.6	8640.48		50407.8
P91128	60S ribosomal protein L13 OS=Caenorhabditis elegans OX=6239 GN=rpl-13 PE=3 SV=1	18	3	10	3	23.7	rpl-13		19455.3	135394	108377
G5EEK8	Calcium-transporting ATPase OS=Caenorhabditis elegans OX=6239 GN=sca-1 PE=1 SV=1	14	12	31	12	115.4	sca-1			143037	522420
P91917	Obg-like ATPase 1 OS=Caenorhabditis elegans OX=6239 GN=ola-1 PE=3 SV=1	10	3	17	3	44.3	ola-1		53711.8	151900	102223
P19826	Vinculin OS=Caenorhabditis elegans OX=6239 GN=deb-1 PE=1 SV=2	43	36	150	36	120.7	deb-1			1.88277e+06	2.57422e+06
O01532	Peptidase A1 domain-containing protein OS=Caenorhabditis elegans OX=6239 GN=asp-5 PE=1 SV=1	4	1	1	1	42	asp-5	72228		39574.5
O16202	Lysozyme-like protein 7 OS=Caenorhabditis elegans OX=6239 GN=lys-7 PE=2 SV=1	6	1	7	1	30.9	lys-7	236991		53566.1	163453
Q9N5V3	Importin N-terminal domain-containing protein OS=Caenorhabditis elegans OX=6239 GN=imb-3 PE=1 SV=2	6	5	19	5	122	imb-3		20664.6	139832
Q22631	Apple domain-containing protein OS=Caenorhabditis elegans OX=6239 GN=CELE_T21B6.3 PE=1 SV=2	5	4	30	4	92.1	T21B6.3		14813.1	243579	236134
P17140	Collagen alpha-2(IV) chain OS=Caenorhabditis elegans OX=6239 GN=let-2 PE=1 SV=2	6	9	69	9	167.6	let-2			2.37015e+06	989316
H2KYV3	Uncharacterized protein OS=Caenorhabditis elegans OX=6239 GN=C18B2.5 PE=1 SV=1	21	10	66	10	77.6	C18B2.5			462176	237280
Q27876	Probable histone H2B 4 OS=Caenorhabditis elegans OX=6239 GN=his-48 PE=3 SV=3	69	13	258	13	13.6	his-48; his-58; his-62; his-66			1.32656e+07	2.57245e+07
P27604	Adenosylhomocysteinase OS=Caenorhabditis elegans OX=6239 GN=ahcy-1 PE=3 SV=1	46	16	102	16	47.5	ahcy-1			3.30481e+06	1.34798e+06
O17919	Putative H/ACA ribonucleoprotein complex subunit 4 OS=Caenorhabditis elegans OX=6239 GN=K01G5.5 PE=3 SV=1	20	8	32	8	50.2	K01G5.5			891952	63239
Q9UAQ6	RAB family OS=Caenorhabditis elegans OX=6239 GN=rab-1 PE=1 SV=1	7	1	7	1	22.5	rab-1			41025.1	47777.1
Q19790	Dauer Up-Regulated OS=Caenorhabditis elegans OX=6239 GN=dur-1 PE=1 SV=3	9	5	20	5	79.5	dur-1		203117	145792	396180
O17680	Probable S-adenosylmethionine synthase 1 OS=Caenorhabditis elegans OX=6239 GN=sams-1 PE=1 SV=1	27	9	41	9	43.6	sams-1			727633	1.10475e+06
G5ECU3	Phosphate carrier protein, mitochondrial OS=Caenorhabditis elegans OX=6239 GN=CELE_F01G4.6 PE=1 SV=1	29	10	75	10	42.1	F01G4.6			588124	2.35191e+06
Q95XS1	Signal sequence receptor subunit gamma OS=Caenorhabditis elegans OX=6239 GN=trap-3 PE=1 SV=1	15	3	4	3	19.7	trap-3		160377	51029
O45865	ADP/ATP translocase OS=Caenorhabditis elegans OX=6239 GN=ant-1.1 PE=1 SV=1	55	21	246	21	33	ant-1.1			1.50295e+07	5.36483e+06
Q8MXS8	Uncharacterized protein OS=Caenorhabditis elegans OX=6239 GN=CELE_Y47G6A.22 PE=1 SV=1	5	1	2	1	26.8	Y47G6A.22		11479.2	504542	15059.5
P24894	Cytochrome c oxidase subunit 2 OS=Caenorhabditis elegans OX=6239 GN=ctc-2 PE=3 SV=2	5	1	3	1	26.5	ctc-2	137045		88541.1
Q22053	rRNA 2'-O-methyltransferase fibrillarin OS=Caenorhabditis elegans OX=6239 GN=fib-1 PE=2 SV=1	46	16	144	16	36.4	fib-1		1.19235e+06	2.96663e+06	6.33352e+06
O44512	Cytochrome b-c1 complex subunit Rieske, mitochondrial OS=Caenorhabditis elegans OX=6239 GN=isp-1 PE=1 SV=1	9	2	6	2	29.7	isp-1			379658	275759
P34712	Multidrug resistance protein pgp-1 OS=Caenorhabditis elegans OX=6239 GN=pgp-1 PE=1 SV=2	1	1	8	1	145	pgp-1	2.85774e+06	2.81805e+06	3.19931e+06
G5EFP4	SYM-1 protein OS=Caenorhabditis elegans OX=6239 GN=sym-1 PE=1 SV=1	1	1	2	1	75.6	sym-1	35901.8	50462.1	54508.3	78681.4
P34575	Probable citrate synthase, mitochondrial OS=Caenorhabditis elegans OX=6239 GN=cts-1 PE=3 SV=1	17	7	24	7	51.5	cts-1			362135	941049
Q23580	ELRR (Extracellular Leucine-Rich Repeat) ONly OS=Caenorhabditis elegans OX=6239 GN=lron-2 PE=1 SV=1	5	2	5	2	63.6	lron-2	126063		147197
O01869	S10_plectin domain-containing protein OS=Caenorhabditis elegans OX=6239 GN=rps-10 PE=1 SV=1	46	5	43	5	16.9	rps-10		558700	363145	3.86601e+06
Q19967	Protein transport protein Sec61 subunit gamma OS=Caenorhabditis elegans OX=6239 GN=sec-61.G PE=2 SV=1	18	1	2	1	7.8	sec-61.G	35467.6	105957	115762	474866
A0A4V6M3U0	SH3 domain-containing protein OS=Caenorhabditis elegans OX=6239 GN=eps-8 PE=1 SV=1	12	9	20	9	107.3	eps-8			1.32203e+06	147214
P27420	Heat shock 70 kDa protein C OS=Caenorhabditis elegans OX=6239 GN=hsp-3 PE=1 SV=2	32	17	78	11	73	hsp-3			1.18081e+06	580902
Q27511	Histone H2A.V OS=Caenorhabditis elegans OX=6239 GN=htz-1 PE=1 SV=3	61	7	92	6	14.7	htz-1			1.87953e+06	1.66488e+06
Q94360	Probable NADH dehydrogenase [ubiquinone] iron-sulfur protein 7, mitochondrial OS=Caenorhabditis elegans OX=6239 GN=nduf-7 PE=3 SV=1	13	2	9	2	21.9	nduf-7		23078.3	389337	350328
Q95XJ0	Uncharacterized protein OS=Caenorhabditis elegans OX=6239 GN=CELE_Y69A2AR.18 PE=1 SV=1	31	8	36	8	32.4	Y69A2AR.18			297647	2.5722e+06
A0A5E4LYE2	Intermediate filament protein ifc-2 OS=Caenorhabditis elegans OX=6239 GN=ifc-2 PE=1 SV=1	24	42	338	1	151.4	ifc-2			8.01022e+07	2.53296e+07
Q17832	ViGiLN homolog OS=Caenorhabditis elegans OX=6239 GN=vgln-1 PE=1 SV=2	19	18	78	18	134.3	vgln-1			1.68955e+06	505505
A7LPG5	ZnF_CDGSH domain-containing protein OS=Caenorhabditis elegans OX=6239 GN=cisd-1 PE=1 SV=1	19	2	2	2	14.6	cisd-1	167780	165010	107345
O45012	Nop domain-containing protein OS=Caenorhabditis elegans OX=6239 GN=nol-58 PE=1 SV=1	38	14	99	14	54.6	nol-58			3.63039e+06	653244
Q9U2H9	Probable elongation factor 1-beta/1-delta 2 OS=Caenorhabditis elegans OX=6239 GN=eef-1B.2 PE=1 SV=4	40	9	56	2	28.2	eef-1B.2		25303.7	1.70771e+06	3.05846e+06
C0P278	Aspartate dehydrogenase domain-containing protein OS=Caenorhabditis elegans OX=6239 GN=CELE_F17C8.9 PE=1 SV=1	4	1	1	1	29.7	F17C8.9		42281.9	100531
Q09216	Putative endoplasmic reticulum metallopeptidase 1-A OS=Caenorhabditis elegans OX=6239 GN=B0495.7 PE=1 SV=2	1	1	8	1	102.1	B0495.7	601847		8.2052e+06	2.30968e+06
Q9N3Z0	ZZ-type domain-containing protein OS=Caenorhabditis elegans OX=6239 GN=sqst-2 PE=1 SV=2	4	1	2	1	29.1	sqst-2	59396.5		55925.3	181139
Q22021	Putative ATP synthase subunit f, mitochondrial OS=Caenorhabditis elegans OX=6239 GN=R53.4 PE=3 SV=1	39	7	43	7	18.7	R53.4			672286	1.41011e+06
P50140	Chaperonin homolog Hsp-60, mitochondrial OS=Caenorhabditis elegans OX=6239 GN=hsp-60 PE=2 SV=2	35	21	81	21	60.1	hsp-60			4.25063e+06	2.39529e+06
O76407	Utp12 domain-containing protein OS=Caenorhabditis elegans OX=6239 GN=CELE_T10B5.3 PE=1 SV=3	7	2	15	2	32.4	T10B5.3			46657.6	68469.3
P27639	Eukaryotic initiation factor 4A OS=Caenorhabditis elegans OX=6239 GN=inf-1 PE=2 SV=1	30	11	67	10	45.4	inf-1			2.70823e+06	914382
Q17770	Protein disulfide-isomerase 2 OS=Caenorhabditis elegans OX=6239 GN=pdi-2 PE=1 SV=1	30	13	38	13	55.1	pdi-2		1.17568e+06		2.66593e+06
Q19126	ATP synthase F(0) complex subunit B2, mitochondrial OS=Caenorhabditis elegans OX=6239 GN=asb-2 PE=2 SV=1	22	6	19	6	34.9	asb-2			535852	698950
Q9TYW1	V-type proton ATPase subunit S1 OS=Caenorhabditis elegans OX=6239 GN=vha-19 PE=2 SV=1	12	3	20	3	49.6	vha-19		199537	247997
O45168	Intermediate filament protein ifc-1 OS=Caenorhabditis elegans OX=6239 GN=ifc-1 PE=3 SV=2	39	23	148	17	55.8	ifc-1			7.50661e+06	3.98668e+06
P49181	60S ribosomal protein L36 OS=Caenorhabditis elegans OX=6239 GN=rpl-36 PE=1 SV=3	40	8	52	8	11.9	rpl-36	394527	1.83192e+06	1.43223e+06	1.75195e+07
Q21832	RNA-binding protein rnp-4 OS=Caenorhabditis elegans OX=6239 GN=rnp-4 PE=1 SV=1	27	2	11	2	16.1	rnp-4			92141.5	35983.1
Q9TYV5	26S rRNA (cytosine-C(5))-methyltransferase nsun-1 OS=Caenorhabditis elegans OX=6239 GN=nsun-1 PE=1 SV=2	2	1	5	1	73.9	nsun-1	6281.39	13690		90222
P34645	Uncharacterized protein ZK512.7 OS=Caenorhabditis elegans OX=6239 GN=ZK512.7 PE=4 SV=1	21	2	4	2	16	ZK512.7			185938	94734.3
Q21898	V-type proton ATPase 16 kDa proteolipid subunit c 1 OS=Caenorhabditis elegans OX=6239 GN=vha-1 PE=2 SV=1	20	3	26	3	16.9	vha-1	117646		681619	401728
Q966C6	60S ribosomal protein L7a OS=Caenorhabditis elegans OX=6239 GN=rpl-7A PE=1 SV=3	32	9	53	9	30.2	rpl-7A			294154	3.8275e+06
Q9TXP0	40S ribosomal protein S27 OS=Caenorhabditis elegans OX=6239 GN=rps-27 PE=1 SV=3	27	3	33	3	9.3	rps-27		159803	5.10113e+06	27487.2
P52717	Serine carboxypeptidase ctsa-1.1 OS=Caenorhabditis elegans OX=6239 GN=ctsa-1.1 PE=1 SV=1	5	2	12	2	53.6	ctsa-1.1	70616.1		142232
Q86DC6	Intermediate filament protein ifd-1 OS=Caenorhabditis elegans OX=6239 GN=ifd-1 PE=3 SV=2	29	18	86	18	66.7	ifd-1			5.44425e+06	3.62569e+06
Q94269	Carboxypeptidase OS=Caenorhabditis elegans OX=6239 GN=ctsa-2 PE=1 SV=2	6	10	30	10	256.3	ctsa-2			1.59769e+06	1.46377e+06
Q23158	AcTiniN OS=Caenorhabditis elegans OX=6239 GN=atn-1 PE=1 SV=1	49	42	217	42	107.1	atn-1	6.12343e+06	5.22867e+06	3.69825e+06	1.59627e+07
Q9GYQ6	Uncharacterized protein OS=Caenorhabditis elegans OX=6239 GN=C49H3.3 PE=1 SV=1	23	2	15	2	12.3	C49H3.3	140012		149250
A5Z2W3	Uncharacterized protein OS=Caenorhabditis elegans OX=6239 GN=CELE_R13H4.2 PE=1 SV=1	47	10	74	1	28.1	R13H4.2	1.5787e+06		3.74563e+06
Q09501	Intermediate filament protein ifp-1 OS=Caenorhabditis elegans OX=6239 GN=ifp-1 PE=3 SV=1	32	25	175	25	89	ifp-1			1.18321e+07	6.20615e+06
Q19229	C-type LECtin OS=Caenorhabditis elegans OX=6239 GN=clec-57 PE=1 SV=2	3	1	1	1	42.5	clec-57		31570.5	102983
P52275	Tubulin beta-2 chain OS=Caenorhabditis elegans OX=6239 GN=tbb-2 PE=1 SV=1	38	14	90	2	50.3	tbb-2			2.57936e+06	1.1847e+06
Q9BKU5	60S ribosomal protein L27a OS=Caenorhabditis elegans OX=6239 GN=CELE_Y37E3.8 PE=1 SV=1	14	2	11	2	16.2	Y37E3.8		473588	571505	2.29306e+06
P46561	ATP synthase subunit beta, mitochondrial OS=Caenorhabditis elegans OX=6239 GN=atp-2 PE=1 SV=2	66	24	217	24	57.5	atp-2			1.59596e+07	1.50499e+07
M1Z854	Intermediate filament protein ifb-2 OS=Caenorhabditis elegans OX=6239 GN=ifb-2 PE=1 SV=1	84	61	726	59	65.5	ifb-2			1.46002e+08	1.38464e+08
P48152	40S ribosomal protein S3 OS=Caenorhabditis elegans OX=6239 GN=rps-3 PE=3 SV=1	78	21	176	21	27.3	rps-3			8.69212e+06	1.74517e+07
Q9N358	T-complex protein 1 subunit theta OS=Caenorhabditis elegans OX=6239 GN=cct-8 PE=1 SV=3	11	5	9	5	59.7	cct-8			143795	1.53656e+06
Q09450	Probable succinyl-CoA:3-ketoacid coenzyme A transferase, mitochondrial OS=Caenorhabditis elegans OX=6239 GN=C05C10.3 PE=3 SV=1	5	2	3	2	56.1	C05C10.3			100736	134148
A0A131MBU3	Protein irg-7 OS=Caenorhabditis elegans OX=6239 GN=irg-7 PE=2 SV=1	15	20	79	16	243.6	irg-7			4.7039e+06	583908
Q8WQA8	40S ribosomal protein S20 OS=Caenorhabditis elegans OX=6239 GN=rps-20 PE=1 SV=1	61	8	77	8	13.2	rps-20		3.10218e+06	1.00902e+07	4.08482e+07
P48150	40S ribosomal protein S14 OS=Caenorhabditis elegans OX=6239 GN=rps-14 PE=3 SV=1	71	13	103	13	16.2	rps-14			1.30404e+07	5.06919e+06
Q21086	Guanine nucleotide-binding protein-like 3 homolog OS=Caenorhabditis elegans OX=6239 GN=nst-1 PE=3 SV=1	9	4	21	4	62.3	nst-1		228798	584307	251127
Q09544	ATP synthase subunit delta, mitochondrial OS=Caenorhabditis elegans OX=6239 GN=F58F12.1 PE=1 SV=1	6	1	2	1	16.9	F58F12.1	584666	598809	93894.8	1.59802e+06
Q21874	Uncharacterized protein R09E10.5 OS=Caenorhabditis elegans OX=6239 GN=R09E10.5 PE=1 SV=2	4	3	3	3	163.3	R09E10.5	175086		72188.4
G5EFH0	Ribosome biogenesis protein NSA2 homolog OS=Caenorhabditis elegans OX=6239 GN=CELE_W09C5.1 PE=1 SV=1	9	2	5	2	29.7	W09C5.1		176770	134402	518368
O01868	60S ribosomal protein L24 OS=Caenorhabditis elegans OX=6239 GN=rpl-24.1 PE=3 SV=1	28	7	88	7	17.8	rpl-24.1		332736	891246	1.25538e+07
Q21884	Uncharacterized protein OS=Caenorhabditis elegans OX=6239 GN=CELE_R09H10.5 PE=1 SV=2	20	19	130	19	177	R09H10.5			5.76892e+06	4.48936e+06
Q93572	60S acidic ribosomal protein P0 OS=Caenorhabditis elegans OX=6239 GN=rla-0 PE=1 SV=3	57	14	120	14	33.8	rla-0			1.3542e+06	1.03445e+07
Q9XWS4	60S ribosomal protein L30 OS=Caenorhabditis elegans OX=6239 GN=rpl-30 PE=1 SV=2	37	7	48	7	12.4	rpl-30	644831		3.88177e+06	9.33694e+06
P91443	Unconventional myosin heavy chain 6 OS=Caenorhabditis elegans OX=6239 GN=hum-6 PE=1 SV=1	2	4	8	3	239.6	hum-6	40839.4	199177
Q21276	Nucleolar protein 56 OS=Caenorhabditis elegans OX=6239 GN=nol-56 PE=3 SV=1	45	17	100	17	54.5	nol-56			5.84819e+06	4.29668e+06
Q95YA9	C-CAP/cofactor C-like domain-containing protein OS=Caenorhabditis elegans OX=6239 GN=cas-1 PE=1 SV=2	2	1	2	1	133.2	cas-1	24338.4	68499	17225.1
Q94128	Warthog protein 1 OS=Caenorhabditis elegans OX=6239 GN=wrt-1 PE=2 SV=1	9	3	8	3	52.5	wrt-1	321736		336541
P91910	Tubulin alpha-3 chain OS=Caenorhabditis elegans OX=6239 GN=mec-12 PE=1 SV=1	8	3	16	1	50.1	mec-12	178187	196848	359286	1.15897e+06
Q10453	Histone H3.3 type 1 OS=Caenorhabditis elegans OX=6239 GN=his-71 PE=1 SV=2	58	7	27	2	15.3	his-71	1.22833e+06		2.31877e+07	3.62184e+06
O45114	Col_cuticle_N domain-containing protein OS=Caenorhabditis elegans OX=6239 GN=col-103 PE=1 SV=1	6	1	1	1	33.8	col-103	75934.9		19968.6
Q23463	Tr-type G domain-containing protein OS=Caenorhabditis elegans OX=6239 GN=eftu-2 PE=1 SV=1	3	2	3	2	110.4	eftu-2		309698	96661.2	407668
Q9U332	60S ribosomal protein L31 OS=Caenorhabditis elegans OX=6239 GN=rpl-31 PE=3 SV=1	48	12	124	12	14.3	rpl-31	3.57442e+06	1.08915e+07	3.01951e+07	7.96643e+07
Q9N384	Galectin OS=Caenorhabditis elegans OX=6239 GN=lec-6 PE=1 SV=1	60	7	103	7	16	lec-6			3.20265e+06	7.90314e+06
G5EGL2	OBG-type G domain-containing protein OS=Caenorhabditis elegans OX=6239 GN=CELE_T28D6.6 PE=1 SV=1	8	2	3	2	40.8	T28D6.6		167920	363296	255317
P49405	60S ribosomal protein L5 OS=Caenorhabditis elegans OX=6239 GN=rpl-5 PE=3 SV=1	62	17	152	17	33.4	rpl-5			3.54197e+06	2.14674e+07
Q9NEZ5	LIM domain-containing protein unc-95 OS=Caenorhabditis elegans OX=6239 GN=unc-95 PE=1 SV=2	21	5	13	5	40.4	unc-95		300316	754733
P46769	40S ribosomal protein SA OS=Caenorhabditis elegans OX=6239 GN=rps-0 PE=1 SV=3	62	11	80	11	30.7	rps-0			4.01091e+06	6.03455e+06
Q9GZH4	Dolichyl-diphosphooligosaccharide--protein glycosyltransferase subunit 1 OS=Caenorhabditis elegans OX=6239 GN=ribo-1 PE=3 SV=2	11	5	7	5	65.7	ribo-1			181365	627504
G5EFG4	ABC transporter, class F OS=Caenorhabditis elegans OX=6239 GN=abcf-2 PE=1 SV=1	11	6	10	6	70.3	abcf-2	1.12309e+06	1.18119e+06	537712
J7SA65	Histone H2A OS=Caenorhabditis elegans OX=6239 GN=his-57 PE=3 SV=1	56	8	118	7	15.8	his-57			1.42943e+08	1.43561e+08
O01833	Histone H1.5 OS=Caenorhabditis elegans OX=6239 GN=hil-5 PE=2 SV=3	22	5	25	5	23.4	hil-5	1.63153e+06	320828	1.10348e+06	2.44808e+06
O61866	Lipase lipl-5 OS=Caenorhabditis elegans OX=6239 GN=lipl-5 PE=2 SV=1	7	3	9	3	45.7	lipl-5			518911	447373
P49041	40S ribosomal protein S5 OS=Caenorhabditis elegans OX=6239 GN=rps-5 PE=3 SV=1	38	10	117	10	23.1	rps-5		425845	2.2188e+06	1.76028e+07
P47991	60S ribosomal protein L6 OS=Caenorhabditis elegans OX=6239 GN=rpl-6 PE=1 SV=1	42	9	69	9	24.3	rpl-6	3.39007e+06		1.20513e+06	1.33702e+07
Q9XVE9	60S ribosomal protein L14 OS=Caenorhabditis elegans OX=6239 GN=rpl-14 PE=1 SV=1	44	5	57	5	15.3	rpl-14			4.67829e+06	1.35486e+07
Q95YD5	V-type proton ATPase subunit OS=Caenorhabditis elegans OX=6239 GN=vha-16 PE=1 SV=1	18	5	30	5	39.9	vha-16			749790	1.3623e+06
Q966I7	CCHC-type domain-containing protein OS=Caenorhabditis elegans OX=6239 GN=CELE_K08D12.3 PE=1 SV=1	7	1	1	1	15.5	K08D12.3			2827.72	123006
O17656	G_PROTEIN_RECEP_F1_2 domain-containing protein OS=Caenorhabditis elegans OX=6239 GN=srw-15 PE=4 SV=1	2	1	9	1	43.2	srw-15	4.92545e+06	5.82449e+06	7.23106e+06	1.13578e+07
P49196	40S ribosomal protein S12 OS=Caenorhabditis elegans OX=6239 GN=rps-12 PE=3 SV=2	15	3	18	3	15.1	rps-12			785430	1.19439e+06
Q9XUW5	RNA helicase OS=Caenorhabditis elegans OX=6239 GN=ddx-17 PE=1 SV=1	29	13	44	13	60.4	ddx-17	573861	1.0568e+06		3.58821e+06
Q86S66	Nascent polypeptide-associated complex subunit alpha OS=Caenorhabditis elegans OX=6239 GN=icd-2 PE=1 SV=2	58	8	47	8	21.8	icd-2	2.06586e+06	2.24721e+06		1.93324e+06
Q9BL19	60S ribosomal protein L17 OS=Caenorhabditis elegans OX=6239 GN=rpl-17 PE=3 SV=1	63	17	165	17	21.5	rpl-17	1.20152e+07	2.67675e+07	2.6845e+07	6.4832e+07
Q17956	Uncharacterized protein OS=Caenorhabditis elegans OX=6239 GN=C14A4.9 PE=1 SV=1	10	1	7	1	15.7	C14A4.9			1.35214e+06	1.57999e+06
G5EBV4	Galectin OS=Caenorhabditis elegans OX=6239 GN=lec-10 PE=1 SV=1	16	2	16	2	22	lec-10		16146.1	531509	988062
O01497	TYRosinase OS=Caenorhabditis elegans OX=6239 GN=tyr-4 PE=1 SV=1	2	1	1	1	82.1	tyr-4	55417.2			196817
Q21793	Prion-like-(Q/N-rich)-domain-bearing protein OS=Caenorhabditis elegans OX=6239 GN=pqn-53 PE=1 SV=2	14	6	31	6	41	pqn-53			399097	2.45301e+06
Q09EF7	Rootletin OS=Caenorhabditis elegans OX=6239 GN=che-10 PE=2 SV=2	2	2	2	2	229.5	che-10	142984	64743.9		112449
Q17693	Probable methylenetetrahydrofolate reductase OS=Caenorhabditis elegans OX=6239 GN=mthf-1 PE=3 SV=2	2	1	5	1	75.4	mthf-1	39663	213512	242097	175312
P34382	Fatty-acid and retinol-binding protein 1 OS=Caenorhabditis elegans OX=6239 GN=far-1 PE=3 SV=1	31	5	34	5	20.1	far-1	6.33933e+06	8.13299e+06	47447.9	3.50575e+06
P54889	Probable delta-1-pyrroline-5-carboxylate synthase OS=Caenorhabditis elegans OX=6239 GN=alh-13 PE=3 SV=2	7	4	12	4	86.6	alh-13	369066			46990.9
G5EGT7	Eukaryotic translation initiation factor 5B OS=Caenorhabditis elegans OX=6239 GN=iffb-1 PE=1 SV=1	8	5	9	5	120.3	iffb-1	19637.9	574528		1.1423e+06
G4SI07	GEX Interacting protein OS=Caenorhabditis elegans OX=6239 GN=gei-15 PE=1 SV=1	38	8	19	8	44.6	gei-15			6.3421e+06	616127
P49180	60S ribosomal protein L35a OS=Caenorhabditis elegans OX=6239 GN=rpl-33 PE=1 SV=3	39	5	34	5	13.8	rpl-33		1.60638e+06		1.10152e+07
P17139	Collagen alpha-1(IV) chain OS=Caenorhabditis elegans OX=6239 GN=emb-9 PE=1 SV=5	4	5	12	5	170.9	emb-9	2.35457e+06	1.98801e+06		1.34771e+06
O01504	60S acidic ribosomal protein P2 OS=Caenorhabditis elegans OX=6239 GN=C37A2.7 PE=3 SV=2	58	5	15	5	10.8	C37A2.7		156830		8.93292e+06
Q20865	Nematode Specific Peptide family OS=Caenorhabditis elegans OX=6239 GN=nspg-6 PE=1 SV=1	5	1	2	1	26.3	nspg-6	759989	1.436e+06	2663.51	458823
V6CJC4	ZM domain-containing protein OS=Caenorhabditis elegans OX=6239 GN=pqn-22 PE=1 SV=1	66	18	108	2	56.2	pqn-22	1.32507e+06	8.50605e+06		3.86422e+06
P19626	Myosin regulatory light chain 2 OS=Caenorhabditis elegans OX=6239 GN=mlc-2 PE=4 SV=1	93	33	1150	3	18.6	mlc-2					2.45882e+07		593264
A0A0K3ARB5	Uncharacterized protein OS=Caenorhabditis elegans OX=6239 GN=lev-11 PE=1 SV=1	90	53	822	0	29.7	lev-11					6.96317e+07	1.45312e+08		1.63075e+08
Q27371	Troponin T OS=Caenorhabditis elegans OX=6239 GN=mup-2 PE=2 SV=1	66	53	582	35	47	mup-2					1.85705e+07	1.04608e+07	2.65715e+07	2.10849e+07
A0A5E4M3F7	IF rod domain-containing protein OS=Caenorhabditis elegans OX=6239 GN=ifc-2 PE=1 SV=1	65	42	340	1	56.2	ifc-2					77191.9	43725.7	33742.7	135311
P53013	Elongation factor 1-alpha OS=Caenorhabditis elegans OX=6239 GN=eft-3 PE=3 SV=1	63	30	307	30	50.6	eft-3; eft-4					1.179e+07			6.16453e+06
B7FAR9	Uncharacterized protein OS=Caenorhabditis elegans OX=6239 GN=CELE_Y43F8B.1 PE=1 SV=1	60	41	281	29	78.6	Y43F8B.1						340425		723131
P90900	Intermediate filament protein ifa-4 OS=Caenorhabditis elegans OX=6239 GN=ifa-4 PE=1 SV=3	64	40	241	37	66.3	ifa-4						1.50208e+06		3.77812e+06
Q9XUN9	Troponin I 3 OS=Caenorhabditis elegans OX=6239 GN=tni-3 PE=2 SV=1	49	18	126	12	29.8	tni-3					2.03935e+06	1.35715e+06	1.0781e+06	2.78361e+06
Q94300	60S ribosomal protein L11-1 OS=Caenorhabditis elegans OX=6239 GN=rpl-11.1 PE=3 SV=1	25	6	119	1	22.7	rpl-11.1						1.08923e+06	206292	363691
O62244	Myosin motor domain-containing protein OS=Caenorhabditis elegans OX=6239 GN=myo-6 PE=1 SV=2	24	23	108	22	143	myo-6					1.28988e+06	2.41499e+06		2.52332e+06
Q21443	Lamin-1 OS=Caenorhabditis elegans OX=6239 GN=lmn-1 PE=1 SV=2	49	24	106	24	64	lmn-1					9854.21	190352		859409
Q20655	14-3-3-like protein 2 OS=Caenorhabditis elegans OX=6239 GN=ftt-2 PE=1 SV=1	37	11	67	6	28.1	ftt-2						654587		568982
Q9N4M4	Nuclear anchorage protein 1 OS=Caenorhabditis elegans OX=6239 GN=anc-1 PE=1 SV=3	23	23	58	23	955.9	anc-1						661807		2.08671e+06
A0A1C3NSL9	Apical junction molecule OS=Caenorhabditis elegans OX=6239 GN=ajm-1 PE=1 SV=1	13	17	54	17	193.3	ajm-1						32843.2		43692.6
Q7JNG1	ATP synthase subunit O, mitochondrial OS=Caenorhabditis elegans OX=6239 GN=atp-3 PE=1 SV=1	50	11	52	11	24.9	atp-3					3.2937e+06			450520
P05690	Vitellogenin-2 OS=Caenorhabditis elegans OX=6239 GN=vit-2 PE=1 SV=5	16	23	48	12	187.6	vit-2					3.46531e+06	2.60992e+06	1.45084e+06	2.11941e+06
I2HAG1	Galectin OS=Caenorhabditis elegans OX=6239 GN=lec-3 PE=1 SV=1	24	8	45	8	38.2	lec-3					843174	2.63028e+06	317377	2.90584e+06
Q18885	Transcription factor BTF3 homolog OS=Caenorhabditis elegans OX=6239 GN=icd-1 PE=1 SV=1	73	10	41	10	17.5	icd-1					871262	40719.9
P53588	Succinate--CoA ligase [ADP-forming] subunit beta, mitochondrial OS=Caenorhabditis elegans OX=6239 GN=suca-1 PE=3 SV=1	26	9	37	9	47.4	suca-1					404236	23310		307966
Q9XU45	Uncharacterized protein OS=Caenorhabditis elegans OX=6239 GN=B0379.1 PE=1 SV=1	35	5	35	5	24.8	B0379.1					437197	245730
P34662	60S ribosomal protein L35 OS=Caenorhabditis elegans OX=6239 GN=rpl-35 PE=3 SV=1	31	5	34	5	14.2	rpl-35							2.49795e+06	1.19337e+06
H2KZR3	Uncharacterized protein OS=Caenorhabditis elegans OX=6239 GN=unc-96 PE=1 SV=1	28	7	31	7	47.9	unc-96					54238.8			219132
Q94392	Vesicle-fusing ATPase OS=Caenorhabditis elegans OX=6239 GN=nsf-1 PE=1 SV=2	13	8	31	7	91.3	nsf-1					565152	892398	1.30666e+06	1.1607e+06
Q27527	Enolase OS=Caenorhabditis elegans OX=6239 GN=enol-1 PE=1 SV=3	34	9	30	9	46.6	enol-1							3.03132e+06	1.37769e+06
P34528	Putative serine protease K12H4.7 OS=Caenorhabditis elegans OX=6239 GN=K12H4.7 PE=3 SV=2	19	6	30	6	56.5	K12H4.7							39289.9	114850
P18334	Casein kinase II subunit alpha OS=Caenorhabditis elegans OX=6239 GN=kin-3 PE=1 SV=1	22	6	28	6	42.2	kin-3					487080		294036	297611
H2L044	Prion-like-(Q/N-rich)-domain-bearing protein OS=Caenorhabditis elegans OX=6239 GN=pqn-52 PE=1 SV=1	40	9	27	2	28.7	pqn-52					978012	2.3064e+06		1.41922e+06
P11141	Heat shock protein hsp-6 OS=Caenorhabditis elegans OX=6239 GN=hsp-6 PE=1 SV=2	22	10	25	10	70.8	hsp-6						13318.5		232910
O45181	RRM domain-containing protein OS=Caenorhabditis elegans OX=6239 GN=nucl-1 PE=1 SV=1	8	6	24	6	86.8	nucl-1					120272		308482	455498
Q9XXD4	Putative H/ACA ribonucleoprotein complex subunit 2-like protein OS=Caenorhabditis elegans OX=6239 GN=Y48A6B.3 PE=3 SV=1	19	3	24	3	18.1	Y48A6B.3					101778	323636	25148.5	705380
G5ED07	Protein disulfide-isomerase OS=Caenorhabditis elegans OX=6239 GN=pdi-3 PE=1 SV=1	15	7	24	7	54.9	pdi-3					660880	335606	234827	153580
Q17763	ATP synthase subunit d, mitochondrial OS=Caenorhabditis elegans OX=6239 GN=atp-5 PE=1 SV=2	38	6	24	6	21.8	atp-5							236926	158214
O02252	Prolyl Carboxy Peptidase like OS=Caenorhabditis elegans OX=6239 GN=pcp-3 PE=1 SV=2	4	4	18	3	121	pcp-3					124131	30939	113992	121032
Q95XR0	Protein-synthesizing GTPase OS=Caenorhabditis elegans OX=6239 GN=eif-2gamma PE=1 SV=1	19	5	17	5	51.2	eif-2gamma					446223	279827	283734	615034
G5EDE8	ERGIC-53-like protein OS=Caenorhabditis elegans OX=6239 GN=ile-1 PE=1 SV=1	12	5	16	5	54.9	ile-1					18268.1		873970	214094
Q9BKU3	Eukaryotic translation initiation factor 2 subunit 1 OS=Caenorhabditis elegans OX=6239 GN=eif-2alpha PE=1 SV=2	15	3	15	3	38.9	eif-2alpha					226728			388.578
O45734	Cathepsin L-like OS=Caenorhabditis elegans OX=6239 GN=cpl-1 PE=1 SV=1	18	5	15	5	38.1	cpl-1					68594.9	778533		688075
A0A2C9C3L5	Cytochrome b-c1 complex subunit 1, mitochondrial OS=Caenorhabditis elegans OX=6239 GN=ucr-1 PE=1 SV=1	26	10	15	10	51.9	ucr-1						203522	28079.9	176815
G5ECY0	Disks large homolog 1 OS=Caenorhabditis elegans OX=6239 GN=dlg-1 PE=1 SV=1	8	5	15	5	106.9	dlg-1					29473.2	114561		130788
O62139	Acyl-coenzyme A oxidase acox-1.4 OS=Caenorhabditis elegans OX=6239 GN=acox-1.4 PE=1 SV=1	14	5	14	3	74.7	acox-1.4					417926	256393	337836	515105
P34339	Eukaryotic translation initiation factor 3 subunit A OS=Caenorhabditis elegans OX=6239 GN=egl-45 PE=3 SV=1	8	6	14	6	124.3	egl-45							9342.55	4489.29
Q9N4H7	Coatomer subunit alpha OS=Caenorhabditis elegans OX=6239 GN=copa-1 PE=1 SV=2	4	3	14	3	137.6	copa-1						36573.3	67815.1
P19974	Cytochrome c 2.1 OS=Caenorhabditis elegans OX=6239 GN=cyc-2.1 PE=1 SV=2	33	3	13	3	12.2	cyc-2.1					193508	50031.8
Q09497	Ras SUppressor homolog OS=Caenorhabditis elegans OX=6239 GN=rsu-1 PE=1 SV=1	22	4	12	4	30.5	rsu-1							439555	268415
G5EC91	Thioredoxin domain-containing protein OS=Caenorhabditis elegans OX=6239 GN=dpy-11 PE=1 SV=1	11	2	12	2	27.4	dpy-11						1931.05		32065.6
Q23121	Probable splicing factor, arginine/serine-rich 1 OS=Caenorhabditis elegans OX=6239 GN=rsp-1 PE=3 SV=1	13	4	12	4	35	rsp-1					147946	159218		263939
O17732	Pyruvate carboxylase 1 OS=Caenorhabditis elegans OX=6239 GN=pyc-1 PE=1 SV=1	4	3	12	3	129.2	pyc-1					35495.7	65460.9	51357.2	90419.9
Q86NE0	Peptidase A1 domain-containing protein OS=Caenorhabditis elegans OX=6239 GN=asp-2 PE=1 SV=1	10	3	12	3	46.6	asp-2						54877.7	503856
Q93576	Nucleoside diphosphate kinase OS=Caenorhabditis elegans OX=6239 GN=ndk-1 PE=1 SV=1	18	2	12	2	17.1	ndk-1					606413	695694	1.48568e+06	891801
P41988	T-complex protein 1 subunit alpha OS=Caenorhabditis elegans OX=6239 GN=cct-1 PE=3 SV=2	7	4	11	4	58.8	cct-1					74636.5	16647.2	10959.9	161364
Q9U2K1	CX domain-containing protein OS=Caenorhabditis elegans OX=6239 GN=pqn-83 PE=1 SV=1	10	2	10	2	41.5	pqn-83					48190.1	57355.8	81125	83549.6
Q22531	Putative aminopeptidase-2 OS=Caenorhabditis elegans OX=6239 GN=T16G12.1 PE=3 SV=4	3	6	10	6	216.1	T16G12.1						5169.99	189246	161817
Q9XVT0	Ribosome biogenesis regulatory protein homolog OS=Caenorhabditis elegans OX=6239 GN=rrbs-1 PE=3 SV=1	7	2	10	2	38	rrbs-1						284850		384616
Q18990	CAD protein OS=Caenorhabditis elegans OX=6239 GN=pyr-1 PE=1 SV=2	2	4	9	4	242.4	pyr-1						295052	228185
P34355	Probable acyl-coenzyme A oxidase acox-1.5 OS=Caenorhabditis elegans OX=6239 GN=acox-1.5 PE=3 SV=1	9	3	8	3	74.7	acox-1.5					79064.1	72113.9	115799	116903
U4PBY2	Myosin motor domain-containing protein OS=Caenorhabditis elegans OX=6239 GN=hum-8 PE=1 SV=1	3	3	8	1	146.4	hum-8					89966.5	65592.1		118848
Q8I7M7	TropoMoDulin OS=Caenorhabditis elegans OX=6239 GN=tmd-2 PE=1 SV=3	7	4	8	4	72.6	tmd-2					6424.93			355741
A0A6V7QYI0	AQuaPorin or aquaglyceroporin related OS=Caenorhabditis elegans OX=6239 GN=aqp-7 PE=1 SV=1	8	2	8	2	33	aqp-7							40070.3	70514.7
Q9TZS5	T-complex protein 1 subunit eta OS=Caenorhabditis elegans OX=6239 GN=cct-7 PE=1 SV=2	6	3	8	3	58.3	cct-7						63051.7		110995
Q19230	C-type LECtin OS=Caenorhabditis elegans OX=6239 GN=clec-56 PE=1 SV=3	2	1	7	1	43.2	clec-56						14330.8	9488.44	24513.7
O16520	Eukaryotic peptide chain release factor subunit 1 OS=Caenorhabditis elegans OX=6239 GN=erfa-1 PE=3 SV=3	6	3	7	3	66.1	erfa-1							4987.48	53548.9
P91303	Probable V-type proton ATPase subunit G OS=Caenorhabditis elegans OX=6239 GN=vha-10 PE=3 SV=1	15	2	7	2	14.5	vha-10						68290.4		137528
Q23670	DNA topoisomerase 2 top-2 OS=Caenorhabditis elegans OX=6239 GN=top-2 PE=1 SV=2	2	3	7	3	172.2	top-2					50217			18990.3
Q75MI6	Uncharacterized protein OS=Caenorhabditis elegans OX=6239 GN=CELE_Y94H6A.10 PE=1 SV=1	18	3	7	3	20.9	Y94H6A.10					53838.1			15560.5
Q9U3K4	Uncharacterized protein OS=Caenorhabditis elegans OX=6239 GN=mlt-9 PE=1 SV=1	15	4	7	4	60	mlt-9						37886.5	284362	184267
O17759	Transket_pyr domain-containing protein OS=Caenorhabditis elegans OX=6239 GN=tkt-1 PE=1 SV=1	10	4	7	4	66	tkt-1						102697	219633	162604
O45502	DNaJ domain (Prokaryotic heat shock protein) OS=Caenorhabditis elegans OX=6239 GN=dnj-12 PE=1 SV=1	5	2	7	2	44.3	dnj-12					174160			108548
O18239	Plug_translocon domain-containing protein OS=Caenorhabditis elegans OX=6239 GN=sec-61.a PE=1 SV=1	9	3	6	3	52.2	sec-61.a					16226	28079.7	19351.4	2339.96
Q21926	Isoleucine--tRNA ligase, cytoplasmic OS=Caenorhabditis elegans OX=6239 GN=iars-1 PE=3 SV=1	5	4	6	4	129.9	iars-1					114610	329153	325787	233768
Q20007	Uncharacterized protein OS=Caenorhabditis elegans OX=6239 GN=CELE_F35A5.1 PE=1 SV=4	2	3	6	3	252.3	F35A5.1						91291.1		133429
G5EFI4	Galectin OS=Caenorhabditis elegans OX=6239 GN=lec-5 PE=1 SV=1	10	3	6	3	35.4	lec-5					89343.2	345186	49189.1	240199
G5EC10	Galectin OS=Caenorhabditis elegans OX=6239 GN=lec-9 PE=1 SV=1	10	1	6	1	15.5	lec-9					670599	126264	96459.8	99323.6
P53585	Probable ATP-citrate synthase OS=Caenorhabditis elegans OX=6239 GN=acly-1 PE=3 SV=1	3	2	6	2	121.5	acly-1					74389.4	122929	178319	142950
G4SLH0	Titin homolog OS=Caenorhabditis elegans OX=6239 GN=ttn-1 PE=1 SV=2	4	4	6	4	2055.5	ttn-1					523200	870250	541144	942789
Q8I111	Pyruvate dehydrogenase E1 component subunit alpha OS=Caenorhabditis elegans OX=6239 GN=pdha-1 PE=1 SV=1	13	3	5	3	45.8	pdha-1					8094.09	45557		75449.7
Q965Q1	10 kDa chaperonin OS=Caenorhabditis elegans OX=6239 GN=CELE_Y22D7AL.10 PE=1 SV=1	32	3	5	3	11.8	Y22D7AL.10						28177		147552
P91427	Probable phosphoglycerate kinase OS=Caenorhabditis elegans OX=6239 GN=pgk-1 PE=3 SV=1	9	4	5	4	44.1	pgk-1						209375	39488.7	107575
A0A0U1RML5	Piwi-like protein OS=Caenorhabditis elegans OX=6239 GN=sago-2 PE=1 SV=1	5	3	5	3	99.5	sago-2					44310.9	32457.1		69346.7
O01542	Calponin-homology (CH) domain-containing protein OS=Caenorhabditis elegans OX=6239 GN=cpn-3 PE=1 SV=1	8	1	5	1	15.5	cpn-3						2325.6		23294.8
G5EDM4	Na(+)/H(+) exchange regulatory cofactor-like protein nrfl-1 OS=Caenorhabditis elegans OX=6239 GN=nrfl-1 PE=1 SV=1	6	2	5	2	52	nrfl-1					91288.5	182696		92112.7
G5EFY6	WD_REPEATS_REGION domain-containing protein OS=Caenorhabditis elegans OX=6239 GN=sec-31 PE=1 SV=1	5	4	5	4	119.5	sec-31					89973.6	8921.16	50408.9	44829
P53596	Succinate--CoA ligase [ADP/GDP-forming] subunit alpha, mitochondrial OS=Caenorhabditis elegans OX=6239 GN=sucl-1 PE=3 SV=1	9	2	5	2	33.8	sucl-1						30101.8		13675.8
Q10051	Pre-mRNA-processing factor 19 OS=Caenorhabditis elegans OX=6239 GN=prp-19 PE=3 SV=2	11	3	5	3	53.2	prp-19							124679	35496.2
Q95YF3	ATP-dependent RNA helicase cgh-1 OS=Caenorhabditis elegans OX=6239 GN=cgh-1 PE=1 SV=1	7	3	5	3	48.7	cgh-1					422280	207641		83537.5
O16303	DNaJ domain (Prokaryotic heat shock protein) OS=Caenorhabditis elegans OX=6239 GN=dnj-19 PE=1 SV=1	10	3	5	3	47.5	dnj-19					127248			225425
A0A1I6CMC9	SHSP domain-containing protein OS=Caenorhabditis elegans OX=6239 GN=CELE_Y55F3BR.6 PE=1 SV=1	4	1	5	1	27.4	Y55F3BR.6					77713.4	58899.4	66217.2	66566.5
Q9NAJ4	Uncharacterized protein OS=Caenorhabditis elegans OX=6239 GN=CELE_Y38E10A.17 PE=1 SV=1	3	1	5	1	59.9	Y38E10A.17					3.26097e+06	1.13497e+06	3.77699e+06	339163
Q9TXQ1	Poly [ADP-ribose] polymerase tankyrase OS=Caenorhabditis elegans OX=6239 GN=tank-1 PE=2 SV=1	2	4	4	4	254.4	tank-1					24838.2			121228
Q18943	Uncharacterized protein OS=Caenorhabditis elegans OX=6239 GN=CELE_D1054.10 PE=1 SV=1	15	2	4	2	20.6	D1054.10					232430	142523	29795.2	207392
Q19554	ABC transporter, class F OS=Caenorhabditis elegans OX=6239 GN=abcf-1 PE=1 SV=1	5	2	4	2	69.1	abcf-1					605610		228733
Q95XT5	Signal sequence receptor subunit alpha OS=Caenorhabditis elegans OX=6239 GN=trap-1 PE=1 SV=1	3	1	4	1	28.6	trap-1					15309.7	163748		50215
O76618	Cysteinyl-tRNA synthetase OS=Caenorhabditis elegans OX=6239 GN=cars-1 PE=1 SV=1	2	2	4	2	105.3	cars-1					47981.8	19357.1		42968.6
Q9XTZ2	RRM domain-containing protein OS=Caenorhabditis elegans OX=6239 GN=rsp-8 PE=1 SV=1	4	1	4	1	32.7	rsp-8					18028.9	3787.56	853.44	14309.2
P91430	Ubiquitin-like modifier-activating enzyme 5 OS=Caenorhabditis elegans OX=6239 GN=uba-5 PE=1 SV=1	6	2	4	2	46.5	uba-5						1.07274e+06	1.9202e+06
Q9XU97	Uncharacterized protein OS=Caenorhabditis elegans OX=6239 GN=CELE_F44E5.1 PE=1 SV=1	31	2	4	2	8.9	F44E5.1					14481.3	19390.2	5338.69	55532.6
Q9XWI6	Eukaryotic translation initiation factor 3 subunit B OS=Caenorhabditis elegans OX=6239 GN=eif-3.B PE=3 SV=2	5	2	4	2	83	eif-3.B					40779.8	30256.5		51950.2
Q95QM5	Uncharacterized protein OS=Caenorhabditis elegans OX=6239 GN=unc-115 PE=1 SV=1	11	3	4	3	72.2	unc-115						13684.6	23844.5	8206.61
O18156	Uncharacterized protein OS=Caenorhabditis elegans OX=6239 GN=CELE_T28D6.3 PE=1 SV=1	15	2	4	2	12.9	T28D6.3							459056	535621
P90978	Splicing factor U2AF 65 kDa subunit OS=Caenorhabditis elegans OX=6239 GN=uaf-1 PE=2 SV=2	5	2	3	2	55.4	uaf-1					29684.5		52521.9	42266.8
Q09996	Leucine--tRNA ligase OS=Caenorhabditis elegans OX=6239 GN=lars-1 PE=3 SV=2	2	2	3	2	134.4	lars-1						19102.7	1114.97	193291
U4PFH6	Lysine ketoglutarate reductase OS=Caenorhabditis elegans OX=6239 GN=aass-1 PE=1 SV=1	3	2	3	2	105.6	aass-1						71689.1		104548
Q93535	Uncharacterized protein OS=Caenorhabditis elegans OX=6239 GN=CELE_F20D1.3 PE=1 SV=2	7	2	3	2	50.8	F20D1.3					65027.6	86285.5	187843	104082
P18833	Cuticle collagen 8 OS=Caenorhabditis elegans OX=6239 GN=col-8 PE=3 SV=2	6	1	3	1	28.1	col-8						62502	86608.7
Q18211	Regulator of chromosome condensation OS=Caenorhabditis elegans OX=6239 GN=ran-3 PE=4 SV=1	5	2	3	2	61.4	ran-3							61515.5	62619.4
Q9N5U1	Alpha-1,4 glucan phosphorylase OS=Caenorhabditis elegans OX=6239 GN=pygl-1 PE=1 SV=1	3	2	3	2	101.5	pygl-1						25290.9		24234.6
P34268	Protein flightless-1 homolog OS=Caenorhabditis elegans OX=6239 GN=fli-1 PE=2 SV=2	1	1	3	1	144.7	fli-1					51456.2	178940	83647.6
P90925	Phenylalanine-4-hydroxylase OS=Caenorhabditis elegans OX=6239 GN=pah-1 PE=1 SV=2	3	1	3	1	52.1	pah-1							49629.1	34948
H1UBK1	Methionine aminopeptidase 2 OS=Caenorhabditis elegans OX=6239 GN=map-2 PE=1 SV=1	5	2	3	2	52.3	map-2						43849.7		39693.3
G5EGM3	Transcription initiation factor TFIID subunit 1 OS=Caenorhabditis elegans OX=6239 GN=taf-1 PE=2 SV=1	1	1	3	1	198.4	taf-1					2.77589e+06	6.3021e+06	9.88991e+06	7.88213e+06
Q21850	Uncharacterized protein OS=Caenorhabditis elegans OX=6239 GN=CELE_R08E3.1 PE=1 SV=6	3	3	3	3	211.5	R08E3.1					4205.11	17861.1		173975
F5GUA3	Coatomer subunit gamma OS=Caenorhabditis elegans OX=6239 GN=copg-1 PE=1 SV=1	3	2	3	2	97.8	copg-1						154120	155893
P34385	Probable methylcrotonoyl-CoA carboxylase beta chain, mitochondrial OS=Caenorhabditis elegans OX=6239 GN=F02A9.10 PE=3 SV=1	7	3	3	3	66.5	F02A9.10					6071.19	34336		43978
Q7YTL0	Uncharacterized protein OS=Caenorhabditis elegans OX=6239 GN=CELE_R186.8 PE=1 SV=2	17	1	3	1	8	R186.8						107506		63040.3
G5ECC3	Receptor Mediated Endocytosis OS=Caenorhabditis elegans OX=6239 GN=rme-1 PE=1 SV=2	1	1	3	1	89.2	rme-1					30694.7	22724.8		58138.3
Q09930	GTP-binding protein drn-1 (Fragment) OS=Caenorhabditis elegans OX=6239 GN=drn-1 PE=1 SV=3	5	1	3	1	23.8	drn-1						44125.5	73016.3	86821.9
G5EFE3	Uncharacterized protein OS=Caenorhabditis elegans OX=6239 GN=CELE_H03A11.2 PE=1 SV=2	21	1	3	1	138.4	H03A11.2					238567	480313	924254	787285
Q9BL03	NADH dehydrogenase [ubiquinone] 1 alpha subcomplex subunit 8 OS=Caenorhabditis elegans OX=6239 GN=CELE_Y54F10AM.5 PE=1 SV=2	14	2	2	2	21	Y54F10AM.5					20275	24604	28344.1	26943.1
Q95008	Proteasome subunit alpha type-5 OS=Caenorhabditis elegans OX=6239 GN=pas-5 PE=1 SV=1	6	1	2	1	27.2	pas-5						32645.4		10013.6
Q9N5Y2	Probable very-long-chain enoyl-CoA reductase art-1 OS=Caenorhabditis elegans OX=6239 GN=art-1 PE=3 SV=1	3	1	2	1	35.1	art-1					96856.8	44228.1		115943
Q27389	60S ribosomal protein L13a OS=Caenorhabditis elegans OX=6239 GN=rpl-16 PE=2 SV=1	14	2	2	2	23	rpl-16					24985.6		65688.5	17373.6
Q21732	ATP synthase subunit e, mitochondrial OS=Caenorhabditis elegans OX=6239 GN=CELE_R04F11.2 PE=1 SV=1	23	2	2	2	12.3	R04F11.2					60343.4	39829.1	7489.82	30333.9
Q95Q60	Peptidylprolyl isomerase OS=Caenorhabditis elegans OX=6239 GN=fkb-5 PE=1 SV=1	9	2	2	2	34.1	fkb-5					106696		19755.8
G5EBI0	Endoplasmic reticulum transmembrane protein OS=Caenorhabditis elegans OX=6239 GN=4D656 PE=1 SV=1	13	2	2	2	24	4D656					36928			88975.3
P90992	Mitochondrial 2-oxoglutarate/malate carrier protein OS=Caenorhabditis elegans OX=6239 GN=misc-1 PE=1 SV=2	6	2	2	2	33.3	misc-1						60203		66278.4
Q9GUF2	ACid Phosphatase family OS=Caenorhabditis elegans OX=6239 GN=acp-6 PE=1 SV=2	2	1	2	1	43	acp-6					71060.4	62261.5	115502	62678.2
Q21166	Acetoacetyl-CoA synthetase OS=Caenorhabditis elegans OX=6239 GN=sur-5 PE=2 SV=1	4	2	2	2	78.3	sur-5					23343.4	22023.3	42231.4	27760.8
P54216	Fructose-bisphosphate aldolase 1 OS=Caenorhabditis elegans OX=6239 GN=aldo-1 PE=1 SV=1	5	1	2	1	39.2	aldo-1					68437.5	56829.8	174737	78639.9
Q9TXI4	Electron transfer flavoprotein subunit beta OS=Caenorhabditis elegans OX=6239 GN=CELE_F23C8.5 PE=1 SV=2	7	2	2	2	27.6	F23C8.5						2816.54		42169.7
Q9N5T2	Uncharacterized protein OS=Caenorhabditis elegans OX=6239 GN=CELE_F45D11.14 PE=1 SV=1	2	1	2	1	59.3	F45D11.14						60007.6		123311
Q20970	Methionine--tRNA ligase, cytoplasmic OS=Caenorhabditis elegans OX=6239 GN=mars-1 PE=3 SV=1	1	1	2	1	101.6	mars-1					18419.9	53183.7		32357.5
Q23445	GTP-binding protein SAR1 OS=Caenorhabditis elegans OX=6239 GN=sar-1 PE=3 SV=1	12	2	2	2	21.7	sar-1					27821.5	38964.7		80092.3
O44444	RRM domain-containing protein OS=Caenorhabditis elegans OX=6239 GN=C02B10.4 PE=1 SV=1	5	1	2	1	23.2	C02B10.4					130416	39537.4	199566	22547.8
U4PAZ9	Patronin (microtubule-binding protein) homolog OS=Caenorhabditis elegans OX=6239 GN=ptrn-1 PE=1 SV=1	1	1	2	1	125.5	ptrn-1					7.20442e+06	823266	5.98431e+06	319309
Q8MPX3	DnaJ homolog dnj-20 OS=Caenorhabditis elegans OX=6239 GN=dnj-20 PE=3 SV=2	4	1	2	1	39.8	dnj-20					29109.2	7646.53		44109.9
Q09610	Probable galaptin lec-8 OS=Caenorhabditis elegans OX=6239 GN=lec-8 PE=2 SV=2	7	1	2	1	20.4	lec-8						94049.3	68231.8	66846.9
Q9NLD1	Heterogeneous nuclear RibonucleoProtein (HnRNP) R homolog OS=Caenorhabditis elegans OX=6239 GN=hrpr-1 PE=1 SV=2	1	1	2	1	65.9	hrpr-1					119116	178146	183153	185274
O61820	Eukaryotic translation initiation factor 3 subunit E OS=Caenorhabditis elegans OX=6239 GN=eif-3.E PE=3 SV=1	2	1	2	1	50.7	eif-3.E						55344	69823.4	74076.1
P34540	Kinesin heavy chain OS=Caenorhabditis elegans OX=6239 GN=unc-116 PE=2 SV=2	1	1	2	1	91.8	unc-116						107283	94390.7	85917.9
H2KZK7	Dipeptidyl Peptidase Four (IV) family OS=Caenorhabditis elegans OX=6239 GN=dpf-3 PE=1 SV=1	1	1	1	1	105.8	dpf-3					193405	26532.9		1594.65
P90860	Uncharacterized protein OS=Caenorhabditis elegans OX=6239 GN=CELE_F36A2.7 PE=1 SV=1	9	1	1	1	19.5	F36A2.7					4347.66	9972.07	51866.1	19951.9
O16294	GMP reductase OS=Caenorhabditis elegans OX=6239 GN=F32D1.5 PE=3 SV=1	3	1	1	1	38.8	F32D1.5					52518.3	44445.1	88400	62630.1
Q9N4A7	Protein SEC13 homolog OS=Caenorhabditis elegans OX=6239 GN=npp-20 PE=1 SV=1	4	1	1	1	34.7	npp-20						47143.5		55717.8
A0A486WXD9	Son of sevenless homolog OS=Caenorhabditis elegans OX=6239 GN=sos-1 PE=1 SV=1	1	1	1	1	170.1	sos-1					75481.4	41990		51586.7
G5EEE5	Elongation of long chain fatty acids protein 1 OS=Caenorhabditis elegans OX=6239 GN=elo-1 PE=1 SV=1	4	1	1	1	33.5	elo-1						31227.7		50308.4
P41877	Chromatin-remodeling complex ATPase chain isw-1 OS=Caenorhabditis elegans OX=6239 GN=isw-1 PE=1 SV=2	1	1	1	1	116.6	isw-1						63356.5		309562
C7FZU5	TranSlocator PrOtein homolog OS=Caenorhabditis elegans OX=6239 GN=tspo-1 PE=1 SV=1	6	1	1	1	23.5	tspo-1					26480.3	16920.7
H2KZD5	Piwi domain-containing protein OS=Caenorhabditis elegans OX=6239 GN=csr-1 PE=1 SV=1	1	1	1	1	116.2	csr-1					62057.7	24000.7
Q9GRZ9	Transmembrane and Coiled-Coil protein OS=Caenorhabditis elegans OX=6239 GN=tcc-1 PE=1 SV=1	2	1	1	1	75.8	tcc-1					49361.1	76822.2		155299
D5MCN2	La-related protein 1 OS=Caenorhabditis elegans OX=6239 GN=larp-1 PE=4 SV=2	1	1	1	1	128.2	larp-1					14170.1			58748.9
P34286	Proteasome subunit beta type-1 OS=Caenorhabditis elegans OX=6239 GN=pbs-6 PE=1 SV=2	4	1	1	1	28.9	pbs-6							44451.7	30478.7
O01974	Eukaryotic translation initiation factor 3 subunit H OS=Caenorhabditis elegans OX=6239 GN=eif-3.H PE=3 SV=2	2	1	1	1	40.9	eif-3.H						17744.1	55516.1	37161.5
G5EDB8	V-type proton ATPase 21 kDa proteolipid subunit c'' OS=Caenorhabditis elegans OX=6239 GN=vha-4 PE=2 SV=1	7	1	1	1	22.1	vha-4					271657	125971	156710	431632
P17343	Guanine nucleotide-binding protein subunit beta-1 OS=Caenorhabditis elegans OX=6239 GN=gpb-1 PE=1 SV=2	6	1	1	1	37.4	gpb-1					16423.1	420.875	102602	7592.76
Q9U1Y6	DeHydrogenases, Short chain OS=Caenorhabditis elegans OX=6239 GN=dhs-24 PE=1 SV=3	5	1	1	1	43.1	dhs-24							111173	54565.7
Q19952	Probable U6 snRNA-associated Sm-like protein LSm4 OS=Caenorhabditis elegans OX=6239 GN=lsm-4 PE=3 SV=1	8	1	1	1	13.6	lsm-4						111116	543.428	83566.2
Q21153	Probable calcium-binding mitochondrial carrier K02F3.2 OS=Caenorhabditis elegans OX=6239 GN=K02F3.2 PE=3 SV=3	1	1	1	1	79.5	K02F3.2					12585		19587.2	20223
Q9XW16	Profilin-1 OS=Caenorhabditis elegans OX=6239 GN=pfn-1 PE=2 SV=1	10	1	1	1	14.2	pfn-1					10099.5	20898.1		85946
Q18983	ECm29 Proteasome adaptor and Scaffold OS=Caenorhabditis elegans OX=6239 GN=ecps-1 PE=1 SV=3	0	1	1	1	200.7	ecps-1					42135.2		535942
O01545	VWFA domain-containing protein OS=Caenorhabditis elegans OX=6239 GN=CELE_F31F7.2 PE=4 SV=2	1	1	1	1	79.1	F31F7.2					593031	1.12459e+06		995662
Q18865	Tyrosine-protein kinase OS=Caenorhabditis elegans OX=6239 GN=C55C3.4 PE=3 SV=1	3	1	1	1	48.8	C55C3.4						2583.1	81035.6	56999.6
Q10462	Putative carbonic anhydrase 5 OS=Caenorhabditis elegans OX=6239 GN=cah-5 PE=3 SV=3	4	1	1	1	34.8	cah-5					79688.2	81321.1	69968.1	70343
Q9TYU9	Excretory canal abnormal protein 6 OS=Caenorhabditis elegans OX=6239 GN=exc-6 PE=1 SV=2	1	1	1	1	94	exc-6					184286	103266	167731
H9G316	DUF1248 domain-containing protein OS=Caenorhabditis elegans OX=6239 GN=CELE_F36D3.16 PE=4 SV=1	3	1	1	1	41.1	F36D3.16						12418.9		33566.9
G5EBF5	RNA interference promoting factor OS=Caenorhabditis elegans OX=6239 GN=rde-4 PE=1 SV=1	5	1	1	1	43.4	rde-4					2.34307e+06	2.66202e+06	4.51836e+06	2.9007e+06
Q18444	Glycine Rich Secreted Protein OS=Caenorhabditis elegans OX=6239 GN=grsp-3 PE=1 SV=1	8	1	1	1	12.3	grsp-3					46556.1	110341		276231
U4PB79	Uncharacterized protein OS=Caenorhabditis elegans OX=6239 GN=CELE_Y37E11AM.2 PE=1 SV=1	6	1	1	1	24.5	Y37E11AM.2					345087	456360	1.4094e+06	604755
