# Supplementary material for: Silencing lipid catabolism determines longevity in response to fasting
Source: Nat Commun. 2026 Jan 22;17:1919. doi: 10.1038/s41467-026-68764-y (PMC12923588; doi:10.1038/s41467-026-68764-y)
Supplement: Supplementary file 4 — Supplementary Data 2 [file 41467_2026_68764_MOESM4_ESM.xlsx]

## Sheet: Sheet1
Supplementary Data 2: Oligonucleotides and primers list.
Primer	Sequence
F_acs-2_qPCR	TGCGCTCAATCCTCGTATCC
R_acs-2_qPCR	TGGTTGGGATGTTCGAGGTG
F_fat-7_qPCR	ACACCACCCGTGGATTCTTC
R_fat-7_qPCR	GAGTTTGCCTCCATGCTCCT
F_tba-1_qPCR	TCCACTGATCTCTGCTGACAA
R_tba-1_qPCR	TGGATCGCACTTCACCATT
F_Y45F10D.4_qPCR	TCTTCCCTGGCAACCGAATG
R_Y45F10D.4_qPCR	CTTGGGCGAGCATTGAACAG
NHR-49_S114D_top	GACTGGCTCCAGATGTTGGATCACCTACAGGATCACGTTCGAAT
NHR-49_S114D_bot	ATTCGAACGTGATCCTGTAGGTGATCCAACATCTGGAGCCAGTC
NHR-49_S114A_top	GCTCCAGATGTTGGTGCACCTACAGGATCACGT
NHR-49_S114A_bot	ACGTGATCCTGTAGGTGCACCAACATCTGGAGC
NHR-49_delete295-422_top	CACGTGACAATAACACTGACATCAATGATCATTCGACGGC
NHR-49_delete295-422_bot	GCCGTCGAATGATCATTGATGTCAGTGTTATTGTCACGTG
