# Supplementary material for: Silencing lipid catabolism determines longevity in response to fasting
Source: Nat Commun. 2026 Jan 22;17:1919. doi: 10.1038/s41467-026-68764-y (PMC12923588; doi:10.1038/s41467-026-68764-y)
Supplement: Supplementary file 5 — Supplementary Data 3 [file 41467_2026_68764_MOESM5_ESM.xlsx]

## Sheet: Sheet1
Supplementary Data 3: Primary and secondary antibodies list.
Antibody	Host/Source	Antibody Type	Clone	Isotype	Company	Catalog	Lot	Dilution
GFP	Rabbit	Polyclonal		IgG	Invitrogen	A6455	187800800	1:7500
TUBA1	Mouse	Monoclonal	B-5-1-2	IgG1	Sigma	T6074	118M4779V	1:5000
CRM1 (XPO1)	Mouse	Monoclonal	C-1	IgG1	Santa Cruz	sc-74454		1:1000
T7	Mouse	Monoclonal	MASMTGGQQMG	IgG2b	Sigma	69522		1:5000
IRDye® 680RD anti-Mouse	Goat	Polyclonal		IgG	LICORbio	926-68070	D10217-05	1:15000
IRDye® 800CW anti-Rabbit	Goat	Polyclonal		IgG	LICORbio	926-32211	D101324-25	1:15000
HRP-conjugated anti-Mouse	Goat	Polyclonal		IgG	Sigma	A4416		1:7500
