# Supplementary material for: Silencing lipid catabolism determines longevity in response to fasting
Source: Nat Commun. 2026 Jan 22;17:1919. doi: 10.1038/s41467-026-68764-y (PMC12923588; doi:10.1038/s41467-026-68764-y)
Supplement: Supplementary file 6 — Supplementary Data 4 [file 41467_2026_68764_MOESM6_ESM.xlsx]

## Sheet: Sheet1
Supplementary Data 4: Lipidomics under fed, starved and refed conditions.
Neutral Fatty Acid Trend Data (No Units):
Sample Type	Group	Sample ID	FA (16:0)	FA (18:3n3)	FA (18:2n6)	FA (18:1n9)	FA (18:3n6)	FA (18:0)	FA (20:4n6)	FA (20:5n3)	FA (22:6n3)	FA (22:5n3)
C. elegans Pellet	1 - Control Fed	AL1	22.6251	2.22695	18.9226	4.78426	15.7611	17.3781	3.78498	30.7529
		AL2	36.4957	3.48486	31.0192	9.85621	30.3786	32.8591	2.82387	50.1867
		AL3	36.1494	3.24437	30.332	10.4165	30.0939	30.6355	3.06275	50.4726
		AL4	42.385	4.27981	30.7981	10.1857	33.024	40.0359	3.36055	59.0111
	2 - Control Starved	BL1	3.94399	0.0703025	4.28007	0.569753	1.75733	5.60099	0.0767867	15.2872
		BL2	3.21378	0.0884617	5.59101	0.671455	2.20519	6.94429	0.55507	17.1318
		BL3	6.25636	0.0911667	7.6967	1.0677	2.65234	8.80414	1.65828	21.31
		BL4	3.65898	0.0343998	4.10411	0.519135	1.54962	5.80849	0.414646	15.9545
	3 - Control Refed	CL1	12.2515	0.780138	6.30647	1.99702	9.45936	9.64062	0.387721	14.0286
		CL2	14.1721	0.970003	8.7458	2.16336	12.5	11.9325	1.77667	16.4342
		CL3	13.8255	0.921046	8.46513	1.9514	11.2572	10.7832	0.498976	15.5734
		CL4	22.8878	2.04541	14.2555	4.71863	21.6426	16.9872	2.89495	27.9363
	4 - kin-19 Fed	EL1	13.7334	1.88155	19.9732	2.70606	14.8196	13.8432	12.5543	31.8561
		EL2	13.0923	1.73197	19.5965	2.73452	17.0658	14.7683	11.816	29.8007
		EL3	20.5465	2.39373	28.5892	4.35798	29.1774	20.4643	17.7193	45.9923
		EL4	21.8758	2.83415	34.5016	5.14802	34.0197	23.0386	21.4212	54.48
	5 - kin-19 Starved	FL1	12.8934	0.461103	25.8179	2.13251	25.0681	20.9352	17.7894	44.8014
		FL2	13.449	0.477313	23.5536	2.01684	24.2046	18.7052	15.928	39.3132
		FL3	10.9006	0.410564	20.9584	1.44985	18.754	15.5434	13.914	34.6688
		FL4	12.7554	0.333046	18.3964	1.46658	18.3713	17.6178	13.6739	31.4998
	6 - kin-19 Refed	GL1	14.0756	0.781647	17.2233	1.75116	17.6911	16.9803	11.2185	30.0342
		GL2	14.3606	0.997356	17.9048	2.21101	23.4032	17.434	12.0199	31.2454
		GL3	12.6067	0.748313	16.8786	1.11181	15.1012	13.4708	11.249	30.8084
		GL4	10.1763	0.525269	11.2427	0.739049	9.63783	10.2157	7.51008	19.964
Polar Fatty Acid Trend Data (No Units):
Sample Type	Group	Sample ID	FA (16:0)	FA (18:3n3)	FA (18:2n6)	FA (18:1n9)	FA (18:3n6)	FA (18:0)	FA (20:4n6)	FA (20:5n3)	FA (22:6n3)	FA (22:5n3)
C. elegans Pellet	1 - Control Fed	AL1	10.3483	1.50509	12.7238	1.75761	7.95632	11.0741	3.42812	24.5381
		AL2	16.4559	2.25341	20.466	4.14894	17.4563	23.2884	2.21829	40.6387
		AL3	16.529	2.30619	20.2152	4.35201	15.9833	21.4743	2.31511	40.8176
		AL4	16.829	2.57262	19.0556	4.15262	17.8281	28.4226	2.55811	45.5606
	2 - Control Starved	BL1	2.49144	0.0440794	2.49485	0.296304	0.848656	3.88269		10.9246
		BL2	1.53963	0.0629869	3.76779	0.342184	1.09322	4.20268	0.405091	13.1651
		BL3	2.29801	0.0688819	4.37654	0.451076	1.45935	5.10968	1.5462	15.9016
		BL4	2.56167	0.0217457	2.78611	0.282644	0.825959	4.27714	0.354695	12.1789
	3 - Control Refed	CL1	6.92543	0.546542	4.17297	0.954121	4.4893	6.70297	0.223229	11.2163
		CL2	5.77739	0.644324	5.5012	0.393715	4.6068	6.94307	1.59671	12.1786
		CL3	5.74027	0.587461	5.2688	0.383141	4.27897	6.04	0.418707	11.508
		CL4	10.1037	1.30676	8.68319	0.941828	9.26743	11.3549	2.56319	21.1405
	4 - kin-19 Fed	EL1	5.41675	1.22942	11.605	0.773633	6.52912	8.01111	8.82115	23.2362
		EL2	4.97608	1.02846	10.7204	0.572872	6.42194	8.64826	7.81069	20.6515
		EL3	8.1411	1.49224	16.0572	1.14557	11.3229	11.7499	12.0787	32.6539
		EL4	8.45625	1.82239	18.997	1.40519	14.5354	14.5755	14.7324	38.6488
	5 - kin-19 Starved	FL1	5.6574	0.250301	15.775	0.781387	12.6103	13.7046	12.9572	33.9979
		FL2	5.09966	0.20942	12.9628	0.612334	10.9616	11.9212	11.0796	28.207
		FL3	4.13074	0.192624	11.4544	0.478833	8.22813	10.5311	9.77229	25.1661
		FL4	5.30479	0.16316	10.8254	0.39215	7.3716	10.5553	9.59569	22.8288
	6 - kin-19 Refed	GL1	6.59798	0.445973	9.20985	0.329124	7.56806	10.7148	7.51313	21.2009
		GL2	5.83886	0.574859	9.70095	0.394165	9.40209	10.4913	7.95033	21.494
		GL3	7.17507	0.503103	11.1861	0.292268	7.4619	8.75716	8.24529	23.4527
		GL4	5.3364	0.333018	7.10057	0.15705	4.132	6.5447	5.26498	14.5462
Total Fatty Acid Trend Data (No Units):
Sample Type	Group	Sample ID	FA (16:0)	FA (18:3n3)	FA (18:2n6)	FA (18:1n9)	FA (18:3n6)	FA (18:0)	FA (20:4n6)	FA (20:5n3)	FA (22:6n3)	FA (22:5n3)
C. elegans Pellet	1 - Control Fed	AL1	22.6251	2.22695	18.9226	4.78426	15.7611	17.3781	3.78498	30.7529
		AL2	36.4957	3.48486	31.0192	9.85621	30.3786	32.8591	2.82387	50.1867
		AL3	36.1494	3.24437	30.332	10.4165	30.0939	30.6355	3.06275	50.4726
		AL4	42.385	4.27981	30.7981	10.1857	33.024	40.0359	3.36055	59.0111
	2 - Control Starved	BL1	3.94399	0.0703025	4.28007	0.569753	1.75733	5.60099	0.0767867	15.2872
		BL2	3.21378	0.0884617	5.59101	0.671455	2.20519	6.94429	0.55507	17.1318
		BL3	6.25636	0.0911667	7.6967	1.0677	2.65234	8.80414	1.65828	21.31
		BL4	3.65898	0.0343998	4.10411	0.519135	1.54962	5.80849	0.414646	15.9545
	3 - Control Refed	CL1	12.2515	0.780138	6.30647	1.99702	9.45936	9.64062	0.387721	14.0286
		CL2	14.1721	0.970003	8.7458	2.16336	12.5	11.9325	1.77667	16.4342
		CL3	13.8255	0.921046	8.46513	1.9514	11.2572	10.7832	0.498976	15.5734
		CL4	22.8878	2.04541	14.2555	4.71863	21.6426	16.9872	2.89495	27.9363
	4 - kin-19 Fed	EL1	13.7334	1.88155	19.9732	2.70606	14.8196	13.8432	12.5543	31.8561
		EL2	13.0923	1.73197	19.5965	2.73452	17.0658	14.7683	11.816	29.8007
		EL3	20.5465	2.39373	28.5892	4.35798	29.1774	20.4643	17.7193	45.9923
		EL4	21.8758	2.83415	34.5016	5.14802	34.0197	23.0386	21.4212	54.48
	5 - kin-19 Starved	FL1	12.8934	0.461103	25.8179	2.13251	25.0681	20.9352	17.7894	44.8014
		FL2	13.449	0.477313	23.5536	2.01684	24.2046	18.7052	15.928	39.3132
		FL3	10.9006	0.410564	20.9584	1.44985	18.754	15.5434	13.914	34.6688
		FL4	12.7554	0.333046	18.3964	1.46658	18.3713	17.6178	13.6739	31.4998
	6 - kin-19 Refed	GL1	14.0756	0.781647	17.2233	1.75116	17.6911	16.9803	11.2185	30.0342
		GL2	14.3606	0.997356	17.9048	2.21101	23.4032	17.434	12.0199	31.2454
		GL3	12.6067	0.748313	16.8786	1.11181	15.1012	13.4708	11.249	30.8084
		GL4	10.1763	0.525269	11.2427	0.739049	9.63783	10.2157	7.51008	19.964
